# Supplementary material for: Integrative analysis of transcriptomics and metabolomics to reveal the melanogenesis pathway of muscle and related meat characters in Wuliangshan black-boned chickens
Source: BMC Genomics. 2022 Mar 2;23:173. doi: 10.1186/s12864-022-08388-w (PMC8892760; doi:10.1186/s12864-022-08388-w)
Supplement: Supplementary file 2 — Additional file 2. Up- and down regulated genes, and genes associated with melanogenesis. [file 12864_2022_8388_MOESM2_ESM.xlsx]

## Sheet: Read me
WLS	Wuliangshan black-boned chickens
CH	Chahua chickens
CB	Cobb broilers

## Sheet: WLSvsCB
	baseMean	log2FoldChange	lfcSE	stat	pvalue	padj	sig	SYMBOL	ENTREZID	GENENAME
ENSGALG00000035350	1516.28	8.97999	0.423501	21.2042	8.7371e-100	1.38142e-95	FDR<0.05	PMEL	396007	premelanosome protein
ENSGALG00000042870	10738.7	6.10332	0.490257	12.4492	1.41217e-35	1.11639e-31	FDR<0.05	ENSGALG00000042870	NA	NA
ENSGALG00000010949	155.299	5.95327	0.531763	11.1954	4.29686e-29	2.26459e-25	FDR<0.05	GPNMB	428431	glycoprotein nmb
ENSGALG00000016899	161.127	7.99392	0.764019	10.463	1.27766e-25	5.05027e-22	FDR<0.05	DCT	395775	dopachrome tautomerase
ENSGALG00000019756	51.676	6.0366	0.682322	8.84713	8.97963e-19	2.83954e-15	FDR<0.05	MLANA	769648	melan-A
ENSGALG00000003904	87.9477	5.33214	0.608849	8.75774	1.99209e-18	5.24948e-15	FDR<0.05	MLPH	424019	melanophilin
ENSGALG00000040880	152.67	2.27182	0.271398	8.3708	5.72288e-17	1.29263e-13	FDR<0.05	EDN3	768509	endothelin 3
ENSGALG00000045875	148.959	4.06335	0.532655	7.62849	2.37527e-14	4.69443e-11	FDR<0.05	PSCA	420302	prostate stem cell antigen
ENSGALG00000037938	30.4983	22.8593	3.00428	7.60894	2.76362e-14	4.85506e-11	FDR<0.05	ENSGALG00000037938	NA	NA
ENSGALG00000042686	1015.98	2.38417	0.315854	7.54833	4.4088e-14	6.97076e-11	FDR<0.05	FOXD3	395794	forkhead box D3
ENSGALG00000005849	33674.2	1.87844	0.253305	7.41573	1.20959e-13	1.73863e-10	FDR<0.05	PPDPF	419245	pancreatic progenitor cell differentiation and proliferation factor
ENSGALG00000017274	117.961	2.80272	0.380959	7.35702	1.88066e-13	2.47792e-10	FDR<0.05	CD9	395527	CD9 molecule
ENSGALG00000015205	24.1707	8.27179	1.12903	7.32647	2.36289e-13	2.87382e-10	FDR<0.05	TYRP1	395913	tyrosinase related protein 1
ENSGALG00000015147	1537.89	3.28412	0.452474	7.25815	3.92431e-13	4.43194e-10	FDR<0.05	ALDH1A1	395264	aldehyde dehydrogenase 1 family member A1
ENSGALG00000007284	149.81	2.93969	0.406315	7.23501	4.655e-13	4.90668e-10	FDR<0.05	SYNPR	396359	synaptoporin
ENSGALG00000030751	287.48	2.16244	0.310079	6.97385	3.0839e-12	2.86821e-09	FDR<0.05	ENSGALG00000030751	NA	NA
ENSGALG00000045640	2806.49	-2.62792	0.376388	-6.98194	2.91127e-12	2.86821e-09	FDR<0.05	SIGLEC1	776920	sialic acid binding Ig like lectin 1
ENSGALG00000006217	162.436	4.00224	0.577969	6.92467	4.37008e-12	3.83863e-09	FDR<0.05	S100B	424038	S100 calcium binding protein B
ENSGALG00000001325	139.027	3.75682	0.545241	6.89021	5.571e-12	4.63595e-09	FDR<0.05	CYP1A1	396052	cytochrome P450, family 1, subfamily A, polypeptide 1
ENSGALG00000030372	2386.99	3.09598	0.450947	6.86551	6.62561e-12	5.23788e-09	FDR<0.05	MPZ	100859605	myelin protein zero
ENSGALG00000017316	76938	2.63677	0.402691	6.54787	5.8364e-11	4.39426e-08	FDR<0.05	UCP3	373896	uncoupling protein 3
ENSGALG00000017237	20.353	7.04916	1.08236	6.51278	7.37731e-11	5.07142e-08	FDR<0.05	TYR	373971	tyrosinase
ENSGALG00000032633	40.5077	3.83024	0.588002	6.514	7.31761e-11	5.07142e-08	FDR<0.05	ENSGALG00000032633	NA	NA
ENSGALG00000016791	442.182	1.5474	0.24018	6.44267	1.17388e-10	7.73341e-08	FDR<0.05	SLC9A2	418719	solute carrier family 9 member A2
ENSGALG00000012290	187.889	1.9488	0.303585	6.41931	1.36891e-10	8.65752e-08	FDR<0.05	SOX10	395573	SRY-box 10
ENSGALG00000029707	116.847	2.97131	0.466699	6.36666	1.93184e-10	1.17478e-07	FDR<0.05	LOC101751061	101751061	protein scribble homolog
ENSGALG00000007466	232.948	2.15314	0.345258	6.23633	4.47958e-10	2.62321e-07	FDR<0.05	EDNRB2	373909	endothelin receptor B subtype 2
ENSGALG00000025899	23.4754	2.7804	0.449492	6.18565	6.18454e-10	3.49228e-07	FDR<0.05	ENSGALG00000025899	NA	NA
ENSGALG00000005031	497.182	2.48513	0.408629	6.08164	1.18961e-09	6.48581e-07	FDR<0.05	DRP2	422193	dystrophin related protein 2
ENSGALG00000002775	167.253	1.87193	0.308716	6.0636	1.33108e-09	6.78896e-07	FDR<0.05	FA2H	415687	fatty acid 2-hydroxylase
ENSGALG00000043625	15148.7	2.49821	0.41179	6.06669	1.30571e-09	6.78896e-07	FDR<0.05	ENSGALG00000043625	NA	NA
ENSGALG00000025887	5044.31	3.03706	0.501954	6.05047	1.44423e-09	7.04636e-07	FDR<0.05	ATF3	421369	activating transcription factor 3
ENSGALG00000041043	7408.76	3.40821	0.56357	6.04755	1.47068e-09	7.04636e-07	FDR<0.05	ABRA	430953	actin binding Rho activating protein
ENSGALG00000009687	72.7616	-2.77541	0.462971	-5.99478	2.03766e-09	9.47572e-07	FDR<0.05	KCNK2	770954	potassium two pore domain channel subfamily K member 2
ENSGALG00000005540	3820.29	2.74347	0.459409	5.97174	2.34736e-09	1.06041e-06	FDR<0.05	MICAL2	423031	microtubule associated monooxygenase, calponin and LIM domain containing 2
ENSGALG00000034265	83.7366	3.24296	0.54953	5.90134	3.60556e-09	1.54074e-06	FDR<0.05	ZAR1L	771155	zygote arrest 1-like
ENSGALG00000043064	4680.58	-2.33626	0.395654	-5.90481	3.53062e-09	1.54074e-06	FDR<0.05	EXFABP	396393	extracellular fatty acid-binding protein
ENSGALG00000001545	826.605	1.52484	0.259335	5.87981	4.10726e-09	1.69316e-06	FDR<0.05	RAB40B	417338	RAB40B, member RAS oncogene family
ENSGALG00000008905	721.026	2.40452	0.409138	5.87705	4.1764e-09	1.69316e-06	FDR<0.05	HABP2	423898	hyaluronan binding protein 2
ENSGALG00000011019	1368.6	1.57967	0.27084	5.83248	5.46109e-09	2.10598e-06	FDR<0.05	ROR1	395179	receptor tyrosine kinase like orphan receptor 1
ENSGALG00000041228	163.219	2.3815	0.408076	5.83592	5.34933e-09	2.10598e-06	FDR<0.05	ENSGALG00000041228	NA	NA
ENSGALG00000010379	135.777	2.64113	0.457696	5.77049	7.90422e-09	2.97556e-06	FDR<0.05	SNCA	395393	synuclein alpha
ENSGALG00000007439	2587.52	1.28993	0.224949	5.73432	9.79037e-09	3.55537e-06	FDR<0.05	PRELID3B	419310	PRELI domain containing 3B
ENSGALG00000031916	631.402	-2.43443	0.424669	-5.73253	9.89416e-09	3.55537e-06	FDR<0.05	ZP1	395418	zona pellucida glycoprotein 1
ENSGALG00000016615	6.41808	6.36028	1.11154	5.72204	1.05253e-08	3.69813e-06	FDR<0.05	GPR143	418652	G protein-coupled receptor 143
ENSGALG00000002407	117.016	-2.51824	0.441333	-5.706	1.15663e-08	3.89097e-06	FDR<0.05	HYDIN	427538	HYDIN, axonemal central pair apparatus protein
ENSGALG00000033902	269.95	2.12513	0.372401	5.70658	1.15271e-08	3.89097e-06	FDR<0.05	ENSGALG00000033902	NA	NA
ENSGALG00000021047	985.341	1.16942	0.206006	5.67661	1.37386e-08	4.52545e-06	FDR<0.05	KIFAP3	424395	kinesin associated protein 3
ENSGALG00000045061	27.3395	5.08157	0.89792	5.65926	1.52026e-08	4.90549e-06	FDR<0.05	ENSGALG00000045061	NA	NA
ENSGALG00000011464	23763.4	1.16669	0.206857	5.64007	1.69986e-08	5.37529e-06	FDR<0.05	EIF5	423479	eukaryotic translation initiation factor 5
ENSGALG00000013293	56.5924	2.36735	0.420953	5.62379	1.8681e-08	5.79147e-06	FDR<0.05	GLDN	427523	gliomedin
ENSGALG00000004418	134.855	-3.89363	0.696532	-5.59002	2.27047e-08	6.90355e-06	FDR<0.05	SSTR2	395305	somatostatin receptor 2
ENSGALG00000016022	676.308	-2.54324	0.45698	-5.56532	2.61678e-08	7.80638e-06	FDR<0.05	RUNX1	396152	runt-related transcription factor 1
ENSGALG00000033376	94.5671	1.7477	0.315672	5.53645	3.08672e-08	9.03781e-06	FDR<0.05	APOH	417431	apolipoprotein H
ENSGALG00000015937	1793.23	2.07606	0.375243	5.53259	3.15542e-08	9.07098e-06	FDR<0.05	FABP1	374015	fatty acid binding protein 1
ENSGALG00000039325	26.2049	6.99595	1.26587	5.5266	3.26491e-08	9.21811e-06	FDR<0.05	LOC107056335	107056335	zinc transporter 9-like
ENSGALG00000023580	56.8412	2.15737	0.391153	5.51541	3.47977e-08	9.42612e-06	FDR<0.05	CLDN19	769245	claudin 19
ENSGALG00000034983	93.1958	2.35248	0.426359	5.51761	3.43637e-08	9.42612e-06	FDR<0.05	CDX2	374205	caudal type homeobox 2
ENSGALG00000046222	3622.46	-2.22275	0.403146	-5.51351	3.51743e-08	9.42612e-06	FDR<0.05	ENSGALG00000046222	NA	NA
ENSGALG00000009448	9672.84	1.4566	0.26489	5.49887	3.8224e-08	1.00727e-05	FDR<0.05	IFRD1	395226	interferon related developmental regulator 1
ENSGALG00000030712	195.619	2.66237	0.486477	5.47276	4.43083e-08	1.14846e-05	FDR<0.05	COL2A1	395069	collagen type II alpha 1 chain
ENSGALG00000034274	2309.02	1.50819	0.276135	5.46178	4.71389e-08	1.20212e-05	FDR<0.05	GRAMD4	425953	GRAM domain containing 4
ENSGALG00000015166	49.9495	2.90363	0.533364	5.444	5.20979e-08	1.30749e-05	FDR<0.05	GCNT1	427260	glucosaminyl (N-acetyl) transferase 1, core 2
ENSGALG00000000919	861.945	2.13476	0.394093	5.41689	6.06461e-08	1.492e-05	FDR<0.05	PIGR	419848	polymeric immunoglobulin receptor
ENSGALG00000013045	567.618	-5.26563	0.972441	-5.41486	6.13372e-08	1.492e-05	FDR<0.05	TUBA8B	396426	tubulin, alpha 8b
ENSGALG00000011391	111.362	2.34334	0.433489	5.40576	6.45337e-08	1.54597e-05	FDR<0.05	AMN	423472	amnion associated transmembrane protein
ENSGALG00000010769	370.52	1.47362	0.273438	5.38924	7.07559e-08	1.66973e-05	FDR<0.05	HPGD	422567	hydroxyprostaglandin dehydrogenase 15-(NAD)
ENSGALG00000041089	421.875	-1.84403	0.343139	-5.37399	7.70114e-08	1.79063e-05	FDR<0.05	ENSGALG00000041089	NA	NA
ENSGALG00000031424	5759.53	1.02825	0.191462	5.37054	7.84991e-08	1.79877e-05	FDR<0.05	SDC2	374102	syndecan 2
ENSGALG00000037976	85.2784	1.28337	0.239267	5.36379	8.14958e-08	1.84076e-05	FDR<0.05	ENSGALG00000037976	NA	NA
ENSGALG00000001626	497.648	2.84929	0.531631	5.35952	8.34449e-08	1.85823e-05	FDR<0.05	UTS2R	427800	urotensin 2 receptor
ENSGALG00000041578	23.7174	2.57533	0.481522	5.3483	8.87835e-08	1.94966e-05	FDR<0.05	KCNJ10	100857799	potassium voltage-gated channel subfamily J member 10
ENSGALG00000010203	1593.53	-1.07871	0.202349	-5.33092	9.77187e-08	2.08788e-05	FDR<0.05	HECTD3L	424588	E3 ubiquitin-protein ligase HECTD3-like
ENSGALG00000013226	116.066	1.79324	0.336263	5.33284	9.66886e-08	2.08788e-05	FDR<0.05	LOC427933	427933	sulfotransferase 6B1-like
ENSGALG00000026137	321.404	1.73799	0.329014	5.28242	1.2749e-07	2.68765e-05	FDR<0.05	CDKN2B	395076	cyclin dependent kinase inhibitor 2B
ENSGALG00000001311	132.689	3.48239	0.662443	5.25688	1.46517e-07	3.04814e-05	FDR<0.05	ARHGAP44	427797	Rho GTPase activating protein 44
ENSGALG00000016324	199.705	2.10515	0.400939	5.25055	1.51643e-07	3.08966e-05	FDR<0.05	GSTA4L	395612	glutathione S-transferase alpha 4-like
ENSGALG00000044836	10302.4	1.63221	0.31092	5.24961	1.52422e-07	3.08966e-05	FDR<0.05	ENSGALG00000044836	NA	NA
ENSGALG00000040264	20.7535	-2.62003	0.499464	-5.24568	1.55706e-07	3.11629e-05	FDR<0.05	C9H2ORF82	768774	chromosome 9 open reading frame, human C2orf82
ENSGALG00000011986	86.7923	1.78484	0.340515	5.2416	1.59194e-07	3.14627e-05	FDR<0.05	FABP2	422678	fatty acid binding protein 2
ENSGALG00000011913	22.3349	3.89166	0.745058	5.2233	1.75766e-07	3.381e-05	FDR<0.05	44077	427899	septin 3
ENSGALG00000031410	110.029	1.99622	0.382233	5.22252	1.76503e-07	3.381e-05	FDR<0.05	ENPEP	428771	glutamyl aminopeptidase
ENSGALG00000033314	358.643	2.00198	0.383411	5.22149	1.77486e-07	3.381e-05	FDR<0.05	ANGPTRL1	417459	angiopoietin-related protein-like 1
ENSGALG00000030002	90.1495	1.90082	0.364294	5.21782	1.81037e-07	3.4076e-05	FDR<0.05	KRT18	101749333	keratin 18
ENSGALG00000007160	163.933	-1.38977	0.267453	-5.19631	2.03286e-07	3.69443e-05	FDR<0.05	ARHGAP36	100859007	Rho GTPase activating protein 36
ENSGALG00000012018	121.795	2.14949	0.413489	5.19842	2.00986e-07	3.69443e-05	FDR<0.05	UGT8	374033	UDP glycosyltransferase 8
ENSGALG00000041817	21.8623	2.67482	0.517248	5.17125	2.3253e-07	4.17788e-05	FDR<0.05	ENSGALG00000041817	NA	NA
ENSGALG00000046482	639.428	1.9497	0.37852	5.15085	2.59308e-07	4.60666e-05	FDR<0.05	ANGPTRL2	417458	angiopoietin-related protein-like 2
ENSGALG00000034913	195.248	1.14328	0.222271	5.14362	2.69487e-07	4.73429e-05	FDR<0.05	ENSGALG00000034913	NA	NA
ENSGALG00000010773	47.8839	-2.97222	0.578594	-5.13696	2.79214e-07	4.85126e-05	FDR<0.05	GREM2	421507	gremlin 2, DAN family BMP antagonist
ENSGALG00000026426	36225.3	2.30838	0.452145	5.10539	3.30111e-07	5.67324e-05	FDR<0.05	ENSGALG00000026426	NA	NA
ENSGALG00000016943	320.026	2.29335	0.44939	5.10325	3.33877e-07	5.67627e-05	FDR<0.05	OLFM4	418826	olfactomedin 4
ENSGALG00000003765	23.3717	2.55549	0.501289	5.09783	3.43568e-07	5.71806e-05	FDR<0.05	A1CF	423680	APOBEC1 complementation factor
ENSGALG00000032186	99.4043	2.24013	0.439413	5.098	3.43262e-07	5.71806e-05	FDR<0.05	ENSGALG00000032186	NA	NA
ENSGALG00000036021	473.653	2.44702	0.481897	5.07789	3.81658e-07	6.22856e-05	FDR<0.05	ENSGALG00000036021	NA	NA
ENSGALG00000007536	178.02	-1.20341	0.237576	-5.06535	4.07646e-07	6.57682e-05	FDR<0.05	LOC424919	424919	deoxyribodipyrimidine photo-lyase-like
ENSGALG00000033887	649.291	-1.39987	0.277406	-5.04629	4.50477e-07	7.19444e-05	FDR<0.05	IL17RA	418158	interleukin 17 receptor A
ENSGALG00000005292	21395.8	3.05155	0.6057	5.03805	4.7029e-07	7.43576e-05	FDR<0.05	KLHL40	420389	kelch like family member 40
ENSGALG00000023818	69309.4	2.91905	0.583778	5.00028	5.72461e-07	8.908e-05	FDR<0.05	HSPB9	428310	heat shock protein family B (small) member 9
ENSGALG00000041502	755.214	1.89585	0.379205	4.99954	5.74673e-07	8.908e-05	FDR<0.05	ANGPT1L	395773	angiopoietin-related protein 1-like
ENSGALG00000041693	135.845	-2.28011	0.456685	-4.99275	5.95259e-07	9.13751e-05	FDR<0.05	ENSGALG00000041693	NA	NA
ENSGALG00000033497	780.282	-2.12926	0.427338	-4.98263	6.27273e-07	9.48537e-05	FDR<0.05	FOXP4L	100858652	forkhead box protein P4-like
ENSGALG00000046580	270.669	2.24775	0.452386	4.96865	6.74217e-07	0.000100566	FDR<0.05	MGARP	770869	mitochondria localized glutamic acid rich protein
ENSGALG00000001252	67.4701	1.59238	0.322386	4.93936	7.83775e-07	0.000114743	FDR<0.05	CREB3L3	428333	cAMP responsive element binding protein 3 like 3
ENSGALG00000014776	657.628	1.76507	0.357317	4.93978	7.82093e-07	0.000114743	FDR<0.05	ENSGALG00000014776	NA	NA
ENSGALG00000009002	131.376	1.71849	0.348819	4.92658	8.36816e-07	0.000120281	FDR<0.05	CPED1	417761	cadherin-like and PC-esterase domain containing 1
ENSGALG00000016875	317.888	1.76839	0.360156	4.91006	9.10475e-07	0.000129689	FDR<0.05	CLYBL	418775	citrate lyase beta like
ENSGALG00000027269	826.523	1.55229	0.317454	4.88982	1.00926e-06	0.000141217	FDR<0.05	GUCA2A	419498	guanylate cyclase activator 2A
ENSGALG00000008896	30.7244	2.38016	0.487502	4.88236	1.04823e-06	0.000145382	FDR<0.05	PPP1R1C	424117	protein phosphatase 1 regulatory inhibitor subunit 1C
ENSGALG00000009511	245.727	1.64888	0.338228	4.87505	1.08778e-06	0.000149176	FDR<0.05	SI	425007	sucrase-isomaltase
ENSGALG00000016231	64164	1.49379	0.306492	4.87385	1.09446e-06	0.000149176	FDR<0.05	DDX3X	418567	DEAD-box helicase 3, X-linked
ENSGALG00000039312	20.4764	3.00068	0.61684	4.8646	1.14689e-06	0.000154987	FDR<0.05	ENSGALG00000039312	NA	NA
ENSGALG00000005257	998.297	-1.09145	0.224755	-4.85618	1.19672e-06	0.00016035	FDR<0.05	VCAM1	424467	vascular cell adhesion molecule 1
ENSGALG00000001876	1707.99	-1.22536	0.25254	-4.85216	1.22122e-06	0.000162258	FDR<0.05	RASA4	417513	RAS p21 protein activator 4
ENSGALG00000016884	202.169	1.84561	0.380907	4.84531	1.26414e-06	0.000166561	FDR<0.05	SLC15A1	378789	solute carrier family 15 member 1
ENSGALG00000004607	86.1325	1.79485	0.370572	4.84344	1.27609e-06	0.000166746	FDR<0.05	HEBP2	424441	heme binding protein 2
ENSGALG00000005290	632.025	1.1697	0.242974	4.8141	1.47867e-06	0.000190715	FDR<0.05	TRMT13	424470	tRNA methyltransferase 13 homolog
ENSGALG00000044326	4618.8	-1.47391	0.306207	-4.81343	1.48365e-06	0.000190715	FDR<0.05	LOC426820	426820	deleted in malignant brain tumors 1 protein-like
ENSGALG00000035137	19.0785	2.78485	0.579695	4.80399	1.55534e-06	0.000198318	FDR<0.05	ENSGALG00000035137	NA	NA
ENSGALG00000041634	1683.29	1.4422	0.300754	4.7953	1.62434e-06	0.00020546	FDR<0.05	ACTG2	396084	actin, gamma 2, smooth muscle, enteric
ENSGALG00000006322	130.055	1.8547	0.38722	4.7898	1.66951e-06	0.000207848	FDR<0.05	CLCA1	424523	chloride channel accessory 1
ENSGALG00000032940	54.1805	1.40968	0.294246	4.79082	1.66098e-06	0.000207848	FDR<0.05	ENSGALG00000032940	NA	NA
ENSGALG00000024171	114.911	-1.47707	0.30877	-4.78372	1.7208e-06	0.000212559	FDR<0.05	HRH2	427635	histamine receptor H2
ENSGALG00000043390	330.142	-1.81646	0.380875	-4.76918	1.84976e-06	0.000224974	FDR<0.05	ENSGALG00000043390	NA	NA
ENSGALG00000030573	1142.8	1.11638	0.234166	4.7675	1.86528e-06	0.00022513	FDR<0.05	ENSGALG00000030573	NA	NA
ENSGALG00000005327	300.342	1.5694	0.329702	4.76005	1.93543e-06	0.000230084	FDR<0.05	RBP2	424822	retinol binding protein 2
ENSGALG00000041878	39.1452	2.13661	0.448831	4.76038	1.93225e-06	0.000230084	FDR<0.05	AQP5	431305	aquaporin 5
ENSGALG00000025804	47.1682	1.63365	0.34362	4.75423	1.992e-06	0.000235042	FDR<0.05	CLCN2	425295	chloride voltage-gated channel 2
ENSGALG00000004196	193.885	1.69042	0.356291	4.7445	2.09025e-06	0.000244807	FDR<0.05	UGT1A1	424028	UDP glucuronosyltransferase family 1 member A1
ENSGALG00000012989	51.2963	1.60428	0.338344	4.74157	2.12065e-06	0.000246542	FDR<0.05	NINJ2	418151	ninjurin 2
ENSGALG00000036034	41.5952	2.81822	0.595504	4.73249	2.21777e-06	0.00025595	FDR<0.05	ENSGALG00000036034	NA	NA
ENSGALG00000032618	219.85	-1.38788	0.293629	-4.72664	2.28262e-06	0.000261525	FDR<0.05	DUSP5	423890	dual specificity phosphatase 5
ENSGALG00000043641	53001.6	1.77364	0.376717	4.70816	2.49959e-06	0.000284324	FDR<0.05	JUND	107055370	JunD proto-oncogene, AP-1 transcription factor subunit
ENSGALG00000001391	38.7619	2.30303	0.490318	4.69701	2.63997e-06	0.000291892	FDR<0.05	PLLP	415650	plasmolipin
ENSGALG00000037930	49.1853	-1.75725	0.374024	-4.69824	2.62418e-06	0.000291892	FDR<0.05	HIST1H3A	768333	histone cluster 1 H3 family member a
ENSGALG00000043582	2455.62	6.11267	1.30096	4.69858	2.61971e-06	0.000291892	FDR<0.05	LY6CLEL	420301	lymphocyte antigen 6 complex, locus E-like
ENSGALG00000046448	99.4747	-1.77871	0.378393	-4.7007	2.5927e-06	0.000291892	FDR<0.05	ENSGALG00000046448	NA	NA
ENSGALG00000023435	1382.06	1.94672	0.414597	4.69545	2.66024e-06	0.000292091	FDR<0.05	GATM	395504	glycine amidinotransferase
ENSGALG00000003144	1021.39	-1.21571	0.259995	-4.67591	2.92653e-06	0.000319113	FDR<0.05	TRIM25	417401	tripartite motif containing 25
ENSGALG00000032151	619.433	1.60701	0.344022	4.67123	2.99406e-06	0.00032424	FDR<0.05	ENSGALG00000032151	NA	NA
ENSGALG00000006647	5702.9	2.60979	0.560511	4.6561	3.22256e-06	0.00034427	FDR<0.05	DUSP8	770435	dual specificity phosphatase 8
ENSGALG00000030255	61.8388	1.78911	0.38471	4.65054	3.31061e-06	0.00034896	FDR<0.05	AMBP	770795	alpha-1-microglobulin/bikunin precursor
ENSGALG00000044200	835.812	-1.09128	0.234602	-4.65162	3.29341e-06	0.00034896	FDR<0.05	ENSGALG00000044200	NA	NA
ENSGALG00000003647	32.4741	2.03389	0.437617	4.64766	3.3572e-06	0.000351528	FDR<0.05	SLC13A2	427830	solute carrier family 13 member 2
ENSGALG00000007109	2562.92	1.63276	0.351629	4.64342	3.42683e-06	0.000356457	FDR<0.05	APOA4	395780	apolipoprotein A4
ENSGALG00000045295	322.623	1.10264	0.237896	4.63496	3.57013e-06	0.000368936	FDR<0.05	ENSGALG00000045295	NA	NA
ENSGALG00000016154	14.7026	-3.42331	0.739448	-4.62955	3.66464e-06	0.000376245	FDR<0.05	ARC	395075	activity regulated cytoskeleton associated protein
ENSGALG00000012845	899.954	2.06047	0.445718	4.62281	3.78581e-06	0.000386177	FDR<0.05	ENSGALG00000012845	NA	NA
ENSGALG00000003430	473.051	1.06303	0.230412	4.6136	3.95749e-06	0.000396025	FDR<0.05	PMS2	101752182	PMS1 homolog 2, mismatch repair system component
ENSGALG00000007831	142.892	1.62402	0.352224	4.61077	4.01174e-06	0.000398928	FDR<0.05	TLX1	395868	T-cell leukemia homeobox 1
ENSGALG00000003916	3214.22	1.35029	0.292975	4.60888	4.0484e-06	0.000400058	FDR<0.05	SIAH1	374076	siah E3 ubiquitin protein ligase 1
ENSGALG00000031448	7540.17	1.11669	0.242618	4.60269	4.17072e-06	0.000409586	FDR<0.05	MAPK6	415419	mitogen-activated protein kinase 6
ENSGALG00000007526	505.379	1.85993	0.404261	4.60082	4.20831e-06	0.000409857	FDR<0.05	ES1ML2	422305	ES1 protein homolog, mitochondrial-like 2
ENSGALG00000040189	9.42601	2.99266	0.650582	4.59998	4.22533e-06	0.000409857	FDR<0.05	RIPK4	418529	receptor interacting serine/threonine kinase 4
ENSGALG00000017135	3273.6	1.28305	0.279168	4.59599	4.30697e-06	0.000412712	FDR<0.05	CRYL1	418953	crystallin lambda 1
ENSGALG00000041257	84.4922	-2.36628	0.5148	-4.59651	4.29621e-06	0.000412712	FDR<0.05	ACVR1C	424325	activin A receptor type 1C
ENSGALG00000002955	2145.47	-1.34258	0.293198	-4.57908	4.67029e-06	0.000439535	FDR<0.05	ADAMTSL2	417147	ADAMTS like 2
ENSGALG00000005256	170.726	-1.51504	0.330824	-4.57959	4.65896e-06	0.000439535	FDR<0.05	EPHA4	395559	EPH receptor A4
ENSGALG00000013941	1683.41	1.68838	0.368694	4.57936	4.66402e-06	0.000439535	FDR<0.05	PDE7B	421692	phosphodiesterase 7B
ENSGALG00000033178	4392.76	1.82076	0.398452	4.56958	4.88695e-06	0.000451857	FDR<0.05	KLF6	420463	Kruppel like factor 6
ENSGALG00000019489	264.891	1.66155	0.363843	4.56667	4.95527e-06	0.000455511	FDR<0.05	CHST9	421089	carbohydrate sulfotransferase 9
ENSGALG00000021685	1142.71	1.12601	0.246928	4.56007	5.11364e-06	0.000467351	FDR<0.05	SERINC2	419558	serine incorporator 2
ENSGALG00000016607	145.002	-1.73059	0.37972	-4.55754	5.17564e-06	0.000470299	FDR<0.05	CLCN4	428005	chloride voltage-gated channel 4
ENSGALG00000005353	3661.11	1.1087	0.243403	4.55498	5.2391e-06	0.000473345	FDR<0.05	FAR1	423028	fatty acyl-CoA reductase 1
ENSGALG00000044791	78.4174	-5.23091	1.1545	-4.5309	5.87342e-06	0.000524659	FDR<0.05	LOC107049259	107049259	basic salivary proline-rich protein 3-like
ENSGALG00000006491	101371	2.70153	0.598257	4.51567	6.31164e-06	0.000558864	FDR<0.05	ANKRD1	378926	ankyrin repeat domain 1
ENSGALG00000007728	3446.18	-1.76176	0.390188	-4.51516	6.32703e-06	0.000558864	FDR<0.05	PRODH	770734	proline dehydrogenase 1
ENSGALG00000005352	243.074	1.36732	0.304044	4.49712	6.88808e-06	0.000605041	FDR<0.05	GATA5	396391	GATA binding protein 5
ENSGALG00000000558	233.825	-2.20944	0.491569	-4.49467	6.96792e-06	0.000605804	FDR<0.05	SLC1A6	420057	solute carrier family 1 (high affinity aspartate/glutamate transporter), member 6
ENSGALG00000005795	244.615	1.61665	0.359696	4.4945	6.9734e-06	0.000605804	FDR<0.05	CYP2C23a	414746	cytochrome P450, family 2, subfamily C, polypeptide 23a
ENSGALG00000008148	752.528	-3.79127	0.845195	-4.48567	7.26847e-06	0.000627988	FDR<0.05	MYBPC3	396013	myosin binding protein C, cardiac
ENSGALG00000045398	45.7715	-2.04395	0.457156	-4.47101	7.78501e-06	0.000668961	FDR<0.05	ENSGALG00000045398	NA	NA
ENSGALG00000004004	25799	1.14184	0.255633	4.46673	7.94243e-06	0.000678799	FDR<0.05	PHKB	415741	phosphorylase kinase regulatory subunit beta
ENSGALG00000004243	181.971	1.37861	0.309646	4.45221	8.49903e-06	0.0007186	FDR<0.05	IFITM1	422993	interferon-induced transmembrane protein 1
ENSGALG00000027314	16.982	-5.44052	1.22239	-4.45071	8.55864e-06	0.000719791	FDR<0.05	ENSGALG00000027314	NA	NA
ENSGALG00000013641	25.6002	2.78701	0.626927	4.4455	8.76866e-06	0.00072587	FDR<0.05	ENSGALG00000013641	NA	NA
ENSGALG00000023692	86.3283	-1.21276	0.272743	-4.44651	8.72755e-06	0.00072587	FDR<0.05	ENSGALG00000023692	NA	NA
ENSGALG00000029669	2733.09	-1.27228	0.286099	-4.447	8.70761e-06	0.00072587	FDR<0.05	C1QC	419503	complement C1q C chain
ENSGALG00000039342	41.8292	1.51943	0.341977	4.44307	8.86846e-06	0.000730308	FDR<0.05	ENSGALG00000039342	NA	NA
ENSGALG00000001977	45213.4	1.65713	0.373084	4.4417	8.92525e-06	0.000731177	FDR<0.05	LDB3	423610	LIM domain binding 3
ENSGALG00000006707	550.747	-1.47519	0.332426	-4.43764	9.09506e-06	0.00074088	FDR<0.05	NOX1	422257	NADPH oxidase 1
ENSGALG00000014950	74.7682	1.784	0.402112	4.43658	9.13996e-06	0.00074088	FDR<0.05	SOT3A1L	421740	sulfotransferase family 3A, member 1-like
ENSGALG00000029022	70.7699	-1.18248	0.266593	-4.43554	9.18428e-06	0.00074088	FDR<0.05	NPAS3	423315	neuronal PAS domain protein 3
ENSGALG00000000607	45.0934	2.01785	0.455508	4.4299	9.42752e-06	0.000756643	FDR<0.05	GPR37L1	421176	G protein-coupled receptor 37 like 1
ENSGALG00000008945	8779.98	1.58992	0.359443	4.4233	9.72046e-06	0.000776213	FDR<0.05	NEXN	424552	nexilin F-actin binding protein
ENSGALG00000009130	2054.85	1.45569	0.329859	4.41307	1.01914e-05	0.000809727	FDR<0.05	GPCPD1	421311	glycerophosphocholine phosphodiesterase 1
ENSGALG00000037797	30.9748	1.75799	0.398918	4.4069	1.0486e-05	0.000828971	FDR<0.05	ENSGALG00000037797	NA	NA
ENSGALG00000036033	342.479	1.20481	0.273534	4.4046	1.05978e-05	0.000833639	FDR<0.05	ENSGALG00000036033	NA	NA
ENSGALG00000006175	117.113	1.51265	0.344142	4.39542	1.1056e-05	0.000854118	FDR<0.05	DPEP1	415842	dipeptidase 1 (renal)
ENSGALG00000008969	779.972	1.03143	0.234711	4.39445	1.11055e-05	0.000854118	FDR<0.05	EPCAM	421292	epithelial cell adhesion molecule
ENSGALG00000012211	39721.5	1.45445	0.33075	4.39743	1.09541e-05	0.000854118	FDR<0.05	PDLIM5	422699	PDZ and LIM domain 5
ENSGALG00000015935	18255.4	2.01418	0.458393	4.394	1.11282e-05	0.000854118	FDR<0.05	SMYD1	373960	SET and MYND domain containing 1
ENSGALG00000036850	3122.05	1.84642	0.420083	4.39536	1.10588e-05	0.000854118	FDR<0.05	DNAJA4	415360	DnaJ heat shock protein family (Hsp40) member A4
ENSGALG00000010825	156.068	1.875	0.427611	4.38484	1.16072e-05	0.000878164	FDR<0.05	AGR2	420596	anterior gradient 2, protein disulphide isomerase family member
ENSGALG00000015544	551.191	1.2993	0.296388	4.38378	1.16637e-05	0.000878164	FDR<0.05	ALDOB	427308	aldolase, fructose-bisphosphate B
ENSGALG00000016524	2421.01	-1.28861	0.293944	-4.38386	1.16593e-05	0.000878164	FDR<0.05	CAD	428659	carbamoyl-phosphate synthetase 2, aspartate transcarbamylase, and dihydroorotase
ENSGALG00000040882	6726.47	1.38508	0.316821	4.37181	1.23223e-05	0.000923351	FDR<0.05	HSPA4	416339	heat shock protein family A (Hsp70) member 4
ENSGALG00000044557	80.8572	-2.14898	0.491931	-4.36846	1.25125e-05	0.000933182	FDR<0.05	TNFSF4	424384	tumor necrosis factor superfamily member 4
ENSGALG00000045809	342.557	1.36222	0.312051	4.36539	1.26896e-05	0.000941948	FDR<0.05	PRAP1	770818	proline rich acidic protein 1
ENSGALG00000010836	482.091	-1.15867	0.265498	-4.36414	1.27624e-05	0.000942924	FDR<0.05	AHR	373907	aryl hydrocarbon receptor
ENSGALG00000008914	17308.6	2.17686	0.499315	4.35969	1.30247e-05	0.000957828	FDR<0.05	NRAP	423899	nebulin-related anchoring protein
ENSGALG00000010406	1477.32	-1.47895	0.339696	-4.35376	1.33824e-05	0.000979579	FDR<0.05	TMEM63C	423372	transmembrane protein 63C
ENSGALG00000045115	776.201	-1.43595	0.329973	-4.35172	1.35072e-05	0.000984159	FDR<0.05	FCER2	100858751	Fc fragment of IgE receptor II
ENSGALG00000010256	2526.37	1.77451	0.408041	4.34886	1.36849e-05	0.000992532	FDR<0.05	TIPARP	425026	TCDD inducible poly(ADP-ribose) polymerase
ENSGALG00000037173	752.549	1.5384	0.35521	4.33095	1.48465e-05	0.00106699	FDR<0.05	ENSGALG00000037173	NA	NA
ENSGALG00000040985	107.482	1.5303	0.35364	4.32729	1.50957e-05	0.00107999	FDR<0.05	LOC107050775	107050775	epidermal growth factor receptor kinase substrate 8-like protein 3
ENSGALG00000010875	52.1496	1.36768	0.316904	4.31574	1.59066e-05	0.0011278	FDR<0.05	ITGB8	395470	integrin subunit beta 8
ENSGALG00000020003	1985.2	2.0439	0.474359	4.30876	1.64176e-05	0.00115883	FDR<0.05	MAP3K4	421579	mitogen-activated protein kinase kinase kinase 4
ENSGALG00000007800	151.243	-1.17273	0.272365	-4.30573	1.66438e-05	0.00116958	FDR<0.05	ZDHHC15	422329	zinc finger DHHC-type containing 15
ENSGALG00000010535	778.832	1.86467	0.434319	4.29333	1.76012e-05	0.00122058	FDR<0.05	SGMS2	422529	sphingomyelin synthase 2
ENSGALG00000014917	10905.3	1.66816	0.38866	4.29208	1.7701e-05	0.00122214	FDR<0.05	VGLL2	421735	vestigial like family member 2
ENSGALG00000023819	152128	2.27553	0.530364	4.29051	1.78263e-05	0.00122544	FDR<0.05	LOC772158	772158	heat shock protein 30C-like
ENSGALG00000043584	329.306	-2.54003	0.59318	-4.28206	1.85169e-05	0.0012674	FDR<0.05	COL19A1	421873	collagen type XIX alpha 1 chain
ENSGALG00000015053	36.6223	1.92204	0.449004	4.28068	1.86323e-05	0.00126981	FDR<0.05	GLDC	374222	glycine decarboxylase
ENSGALG00000003499	588.871	-1.32865	0.31073	-4.2759	1.90366e-05	0.00127273	FDR<0.05	MAST3	420130	microtubule associated serine/threonine kinase 3
ENSGALG00000008916	1802.76	1.72764	0.403849	4.27794	1.88631e-05	0.00127273	FDR<0.05	DNAJB4	424550	DnaJ heat shock protein family (Hsp40) member B4
ENSGALG00000011733	215.233	-1.57804	0.369095	-4.27542	1.90776e-05	0.00127273	FDR<0.05	CCR2	420696	C-C motif chemokine receptor 2
ENSGALG00000027716	2349.16	-1.94449	0.454701	-4.27641	1.8993e-05	0.00127273	FDR<0.05	HPS5	423079	HPS5, biogenesis of lysosomal organelles complex 2 subunit 2
ENSGALG00000038224	8779.05	1.16329	0.272004	4.27675	1.89638e-05	0.00127273	FDR<0.05	ENSGALG00000038224	NA	NA
ENSGALG00000010152	119.378	1.60231	0.375071	4.27202	1.93707e-05	0.00128685	FDR<0.05	TSPAN8	417854	tetraspanin 8
ENSGALG00000007814	854.216	1.52287	0.356856	4.26748	1.97691e-05	0.00130782	FDR<0.05	ALPP	100859876	alkaline phosphatase, placental
ENSGALG00000007311	149.601	1.6905	0.396404	4.2646	2.00265e-05	0.00131385	FDR<0.05	CLDN2	422292	claudin 2
ENSGALG00000008911	510.792	-1.59365	0.373613	-4.26551	1.99443e-05	0.00131385	FDR<0.05	RNF208	417279	ring finger protein 208
ENSGALG00000008188	29.2432	-2.45212	0.578091	-4.24176	2.21775e-05	0.00143708	FDR<0.05	TRIM36	426811	tripartite motif containing 36
ENSGALG00000034975	159.017	-1.1323	0.266893	-4.24254	2.21007e-05	0.00143708	FDR<0.05	FUT7	427782	fucosyltransferase 7
ENSGALG00000019527	79.3875	1.66079	0.391647	4.24052	2.22998e-05	0.00143911	FDR<0.05	SLC6A19	420971	solute carrier family 6 member 19
ENSGALG00000009433	28401.3	1.16295	0.274497	4.23667	2.26861e-05	0.00145809	FDR<0.05	BAG3	423931	BCL2 associated athanogene 3
ENSGALG00000004449	221.266	1.5772	0.373431	4.22353	2.40503e-05	0.0015259	FDR<0.05	CYP3A5	414832	cytochrome P450 family 3 subfamily A member 5
ENSGALG00000005688	5209.34	1.27764	0.30313	4.21484	2.49958e-05	0.0015259	FDR<0.05	DNASE1L3	416008	deoxyribonuclease 1 like 3
ENSGALG00000011594	11.2048	2.55386	0.605583	4.21719	2.47369e-05	0.0015259	FDR<0.05	NR1H4	373902	nuclear receptor subfamily 1 group H member 4
ENSGALG00000013627	687.522	1.33647	0.316694	4.22006	2.44237e-05	0.0015259	FDR<0.05	SLC7A2	422730	solute carrier family 7 member 2
ENSGALG00000017099	336.587	-1.63982	0.388157	-4.22462	2.39343e-05	0.0015259	FDR<0.05	RASL11A	418932	ras- like family 11 member A
ENSGALG00000027207	242.734	1.50579	0.357098	4.21673	2.47871e-05	0.0015259	FDR<0.05	PERP2	421682	PERP2, TP53 apoptosis effector
ENSGALG00000031321	20.472	2.95699	0.700637	4.22044	2.43829e-05	0.0015259	FDR<0.05	ENSGALG00000031321	NA	NA
ENSGALG00000034011	827.49	1.46112	0.346447	4.21746	2.47072e-05	0.0015259	FDR<0.05	PMS1	423980	PMS1 homolog 1, mismatch repair system component
ENSGALG00000038396	228.242	1.81289	0.430111	4.21492	2.49862e-05	0.0015259	FDR<0.05	ENSGALG00000038396	NA	NA
ENSGALG00000040785	1727.28	1.19878	0.284122	4.21923	2.4514e-05	0.0015259	FDR<0.05	ENSGALG00000040785	NA	NA
ENSGALG00000043837	123.422	2.83645	0.672496	4.2178	2.46701e-05	0.0015259	FDR<0.05	C24H11orf34	419791	chromosome 24 C11orf34 homolog
ENSGALG00000007222	7.98438	2.97954	0.708351	4.2063	2.59583e-05	0.00157261	FDR<0.05	UTS2B	404534	urotensin 2B
ENSGALG00000031274	152.646	-1.32503	0.315012	-4.20629	2.59599e-05	0.00157261	FDR<0.05	SLC4A8	425441	solute carrier family 4 member 8
ENSGALG00000002931	118.582	1.55974	0.371932	4.19362	2.74542e-05	0.00165679	FDR<0.05	REG4	424379	regenerating family member 4
ENSGALG00000014176	448.81	1.20629	0.288229	4.18516	2.84959e-05	0.00169379	FDR<0.05	PLA2G2E	426747	phospholipase A2 group IIE
ENSGALG00000033420	64.1349	1.52029	0.363198	4.18586	2.84092e-05	0.00169379	FDR<0.05	COL2A1	395069	collagen type II alpha 1 chain
ENSGALG00000044444	148.307	-5.5653	1.32898	-4.18766	2.81849e-05	0.00169379	FDR<0.05	LOC101749222	101749222	extensin-like
ENSGALG00000045607	681.98	1.6901	0.403712	4.18639	2.83424e-05	0.00169379	FDR<0.05	CXCL13L3	422511	C-X-C motif chemokine ligand 13-like 3
ENSGALG00000032054	50.0967	1.55172	0.370897	4.18369	2.86815e-05	0.00169844	FDR<0.05	ENSGALG00000032054	NA	NA
ENSGALG00000007082	3639.21	1.40448	0.336058	4.17926	2.92459e-05	0.00171817	FDR<0.05	CREM	378903	cAMP responsive element modulator
ENSGALG00000012538	852.218	1.64248	0.393076	4.17852	2.93406e-05	0.00171817	FDR<0.05	NR4A2	424320	nuclear receptor subfamily 4 group A member 2
ENSGALG00000030038	4665.85	-1.70705	0.408482	-4.179	2.9279e-05	0.00171817	FDR<0.05	C3	396370	complement component 3
ENSGALG00000036801	74.9702	-2.81074	0.673497	-4.17335	3.00158e-05	0.00175122	FDR<0.05	ENSGALG00000036801	NA	NA
ENSGALG00000002403	2354.55	1.32544	0.318091	4.16685	3.08833e-05	0.00178715	FDR<0.05	ULK1	416800	unc-51 like autophagy activating kinase 1
ENSGALG00000009446	996.67	1.30904	0.314086	4.16777	3.0759e-05	0.00178715	FDR<0.05	LSMEM1	417778	leucine rich single-pass membrane protein 1
ENSGALG00000023395	1395.12	-2.49417	0.599053	-4.16352	3.13379e-05	0.00180176	FDR<0.05	PLIN1	415487	perilipin 1
ENSGALG00000035094	54.973	1.75396	0.421556	4.16068	3.17302e-05	0.0018177	FDR<0.05	CDH17	420225	cadherin 17
ENSGALG00000002015	394.265	2.54079	0.611453	4.15533	3.24822e-05	0.00185407	FDR<0.05	SNCG	395392	synuclein gamma
ENSGALG00000037286	529.181	1.40036	0.337114	4.15395	3.26778e-05	0.00185852	FDR<0.05	VIL1	396423	villin 1
ENSGALG00000041988	21543	1.45647	0.3513	4.14596	3.38398e-05	0.00191771	FDR<0.05	SIK1	395417	salt inducible kinase 1
ENSGALG00000007364	14598.3	1.71615	0.414448	4.14081	3.46084e-05	0.00195426	FDR<0.05	TOB1	395225	transducer of ERBB2, 1
ENSGALG00000030229	40.686	-1.89975	0.459826	-4.13145	3.60479e-05	0.00202111	FDR<0.05	CSMD2	419640	CUB and Sushi multiple domains 2
ENSGALG00000004771	2892.29	-1.21471	0.294248	-4.12817	3.65665e-05	0.00202861	FDR<0.05	C1QB	428197	complement C1q B chain
ENSGALG00000032282	242.888	1.44598	0.350204	4.12895	3.64423e-05	0.00202861	FDR<0.05	CALB1	396519	calbindin 1
ENSGALG00000010583	78.879	2.32194	0.563052	4.12385	3.72592e-05	0.00205263	FDR<0.05	VIT	421471	vitrin
ENSGALG00000039347	485.02	-1.36671	0.331788	-4.11925	3.80115e-05	0.0020868	FDR<0.05	UNC93B1	395244	unc-93 homolog B1 (C. elegans)
ENSGALG00000029844	47.473	1.32176	0.321047	4.11703	3.8378e-05	0.00209963	FDR<0.05	ENSGALG00000029844	NA	NA
ENSGALG00000003861	2630.87	1.4325	0.348048	4.11583	3.85792e-05	0.00210336	FDR<0.05	HERC4	423683	HECT and RLD domain containing E3 ubiquitin protein ligase 4
ENSGALG00000026264	10844.6	1.60045	0.389017	4.11408	3.88722e-05	0.00211205	FDR<0.05	MAFA	395881	MAF bZIP transcription factor A
ENSGALG00000014585	3604.55	-1.81792	0.442243	-4.1107	3.94469e-05	0.00213594	FDR<0.05	CCL26	417534	C-C motif chemokine ligand 26
ENSGALG00000040730	123.224	-1.39465	0.339404	-4.1091	3.972e-05	0.00214339	FDR<0.05	RXRG	396231	retinoid X receptor gamma
ENSGALG00000023640	5.23497	-5.61352	1.36659	-4.10767	3.99667e-05	0.00214937	FDR<0.05	RSPO4	428155	R-spondin 4
ENSGALG00000002728	437.528	1.53064	0.372957	4.10406	4.05963e-05	0.00217582	FDR<0.05	SLC16A3	395383	solute carrier family 16 member 3
ENSGALG00000002647	48.5038	1.54595	0.376777	4.1031	4.07643e-05	0.00217745	FDR<0.05	PLS1	396291	plastin 1
ENSGALG00000029015	63.3743	1.6907	0.412153	4.10212	4.09381e-05	0.00217937	FDR<0.05	TM6SF2	425719	transmembrane 6 superfamily member 2
ENSGALG00000010721	16.2394	-3.09996	0.757656	-4.09152	4.28554e-05	0.00226617	FDR<0.05	GLIS1	424652	GLIS family zinc finger 1
ENSGALG00000006838	101.224	1.40949	0.344835	4.08743	4.36184e-05	0.00229884	FDR<0.05	LOC416959	416959	melanotransferrin-like
ENSGALG00000040434	237.853	-1.48042	0.362738	-4.08125	4.47947e-05	0.00235299	FDR<0.05	RAB18L	425531	ras-related protein Rab-18-B-like
ENSGALG00000006756	5375.85	-1.33849	0.32813	-4.07913	4.52038e-05	0.00236661	FDR<0.05	LBP	419293	lipopolysaccharide binding protein
ENSGALG00000015693	11025.7	1.03043	0.253347	4.06729	4.75629e-05	0.00247374	FDR<0.05	USP25	418471	ubiquitin specific peptidase 25
ENSGALG00000030635	2676.77	1.85221	0.455335	4.0678	4.74601e-05	0.00247374	FDR<0.05	ENSGALG00000030635	NA	NA
ENSGALG00000019716	203.121	1.46543	0.360476	4.06527	4.79765e-05	0.00248707	FDR<0.05	KRT20	420045	keratin 20
ENSGALG00000010343	287.411	1.48974	0.366563	4.06408	4.82215e-05	0.0024916	FDR<0.05	TSPAN1	424607	tetraspanin 1
ENSGALG00000043861	24.6091	3.72688	0.917238	4.06316	4.84132e-05	0.00249336	FDR<0.05	LOC100857543	100857543	uncharacterized LOC100857543
ENSGALG00000002442	47.6829	1.57175	0.38759	4.05517	5.00978e-05	0.00255364	FDR<0.05	ANKS4B	427007	ankyrin repeat and sterile alpha motif domain containing 4B
ENSGALG00000004267	26.6199	1.98053	0.488394	4.05518	5.00952e-05	0.00255364	FDR<0.05	SIGIRR	422995	single Ig and TIR domain containing
ENSGALG00000028283	1217.14	1.55503	0.384622	4.04301	5.27689e-05	0.00267413	FDR<0.05	CCDC92B	101751240	coiled-coil domain containing 92B
ENSGALG00000016662	50.4549	1.97879	0.490233	4.03643	5.42716e-05	0.00273277	FDR<0.05	GATA4	396392	GATA binding protein 4
ENSGALG00000039634	82.9791	-2.59466	0.643548	-4.03181	5.53493e-05	0.00277818	FDR<0.05	KRT80	431302	keratin 80
ENSGALG00000009955	30.89	1.51367	0.375628	4.02971	5.5846e-05	0.00279425	FDR<0.05	ABCG5	421401	ATP binding cassette subfamily G member 5
ENSGALG00000005679	82.2829	1.81225	0.449929	4.02786	5.6286e-05	0.00279621	FDR<0.05	CDX1	395397	caudal type homeobox 1
ENSGALG00000012530	303.905	-1.13881	0.282682	-4.0286	5.61103e-05	0.00279621	FDR<0.05	FOXRED2	418054	FAD dependent oxidoreductase domain containing 2
ENSGALG00000043831	58.9565	-1.9374	0.481124	-4.02682	5.65366e-05	0.00279621	FDR<0.05	LRRC73	421454	leucine rich repeat containing 73
ENSGALG00000006521	27.1458	1.76248	0.438181	4.02227	5.76388e-05	0.00283004	FDR<0.05	TRPM5	423091	transient receptor potential cation channel, subfamily M, member 5
ENSGALG00000016342	47115.9	1.49156	0.370891	4.02156	5.78144e-05	0.00283004	FDR<0.05	MYOM2	396034	myomesin 2
ENSGALG00000019663	52.5015	1.44918	0.360303	4.0221	5.76804e-05	0.00283004	FDR<0.05	ACBD7	420531	acyl-CoA binding domain containing 7
ENSGALG00000037888	713.873	-1.0638	0.264601	-4.02039	5.81023e-05	0.00283536	FDR<0.05	TBXA2R	100857635	thromboxane A2 receptor
ENSGALG00000011533	651.358	1.20697	0.300486	4.01671	5.90158e-05	0.00287107	FDR<0.05	XRCC3	423485	X-ray repair cross complementing 3
ENSGALG00000012770	92.3217	1.90562	0.474891	4.01275	6.00156e-05	0.00291076	FDR<0.05	MAK	420859	male germ cell associated kinase
ENSGALG00000008304	177.671	-1.15983	0.289799	-4.00217	6.27634e-05	0.00301627	FDR<0.05	STN1	423877	STN1, CST complex subunit
ENSGALG00000034085	69.5468	-1.7738	0.443667	-3.99804	6.387e-05	0.00306015	FDR<0.05	DDEFL1	769389	development and differentiation enhancing factor-like 1
ENSGALG00000032453	74.881	2.71303	0.679822	3.99079	6.58541e-05	0.0031362	FDR<0.05	PMP2	420198	peripheral myelin protein 2
ENSGALG00000019719	30.6612	1.93567	0.485184	3.98957	6.61942e-05	0.00314293	FDR<0.05	KRT19	395861	keratin 19
ENSGALG00000044548	25.7575	1.55029	0.38888	3.98655	6.7041e-05	0.00317361	FDR<0.05	ENSGALG00000044548	NA	NA
ENSGALG00000037282	235.118	1.53249	0.384561	3.98503	6.74707e-05	0.00318027	FDR<0.05	ENSGALG00000037282	NA	NA
ENSGALG00000037663	2564.63	1.44078	0.361583	3.98463	6.75839e-05	0.00318027	FDR<0.05	LOC424401	424401	phosphohistidine phosphatase 1
ENSGALG00000014261	2160.73	-2.08672	0.524147	-3.98118	6.8575e-05	0.00321733	FDR<0.05	UCHL1	770302	ubiquitin C-terminal hydrolase L1
ENSGALG00000046130	926.093	-1.16208	0.292016	-3.97951	6.90585e-05	0.00323042	FDR<0.05	LOC417345	417345	uncharacterized LOC417345
ENSGALG00000030932	137.007	1.32616	0.334236	3.96774	7.25562e-05	0.00336418	FDR<0.05	NKX2-3	107053698	NK2 homeobox 3
ENSGALG00000044815	35.5671	1.80134	0.453968	3.96799	7.24811e-05	0.00336418	FDR<0.05	LOC107049372	107049372	butyrophilin subfamily 1 member A1-like
ENSGALG00000014615	19.3723	2.14724	0.541672	3.9641	7.3673e-05	0.00340598	FDR<0.05	LAMA1	374016	laminin subunit alpha 1
ENSGALG00000035301	4830.61	2.23981	0.565155	3.96318	7.39569e-05	0.00340913	FDR<0.05	LOC107057167	107057167	myosin-8-like
ENSGALG00000009596	800.264	1.06368	0.269075	3.9531	7.71445e-05	0.00354573	FDR<0.05	ENSGALG00000009596	NA	NA
ENSGALG00000002453	246.523	-1.78036	0.450939	-3.94811	7.87702e-05	0.00360996	FDR<0.05	ABCA7	770610	ATP-binding cassette, sub-family A (ABC1), member 7
ENSGALG00000001892	768.86	-1.31504	0.333311	-3.94538	7.96736e-05	0.00363601	FDR<0.05	CYGB	427802	cytoglobin
ENSGALG00000033835	153.236	-1.58656	0.402239	-3.94431	8.00286e-05	0.00363601	FDR<0.05	ENSGALG00000033835	NA	NA
ENSGALG00000026089	181.852	1.54618	0.39243	3.94001	8.1477e-05	0.00368618	FDR<0.05	SLC26A6	416012	solute carrier family 26 member 6
ENSGALG00000032284	184.321	1.37151	0.34813	3.93965	8.15991e-05	0.00368618	FDR<0.05	ENSGALG00000032284	NA	NA
ENSGALG00000012481	236.398	1.35592	0.344404	3.937	8.25061e-05	0.00371654	FDR<0.05	TNFAIP6	424315	TNF alpha induced protein 6
ENSGALG00000033033	269.562	1.50372	0.382239	3.93397	8.35529e-05	0.003753	FDR<0.05	MEP1A	422060	meprin A subunit alpha
ENSGALG00000028357	215.521	-2.26937	0.576989	-3.93313	8.38458e-05	0.00375548	FDR<0.05	MMR1L2	428421	macrophage mannose receptor 1-like 2
ENSGALG00000002886	18.3978	2.38061	0.605732	3.93014	8.4898e-05	0.00379187	FDR<0.05	NKX2-5	396073	NK2 homeobox 5
ENSGALG00000026776	1489.29	1.266	0.32219	3.92938	8.51668e-05	0.00379316	FDR<0.05	TIGAR	419040	TP53 induced glycolysis regulatory phosphatase
ENSGALG00000000081	125.008	-1.61274	0.410773	-3.92612	8.63279e-05	0.00383408	FDR<0.05	IL4I1	417039	interleukin 4 induced 1
ENSGALG00000035913	42922.8	1.51542	0.386195	3.92398	8.70991e-05	0.00385749	FDR<0.05	PPP1R27	422092	protein phosphatase 1 regulatory subunit 27
ENSGALG00000037424	24.9232	1.41416	0.360783	3.91969	8.86614e-05	0.00391571	FDR<0.05	ENSGALG00000037424	NA	NA
ENSGALG00000010561	705.427	1.13421	0.290088	3.90988	9.23429e-05	0.00406694	FDR<0.05	GPATCH11	421468	G-patch domain containing 11
ENSGALG00000030614	126.325	1.59144	0.407961	3.90095	9.58143e-05	0.00418486	FDR<0.05	ADH1C	771920	alcohol dehydrogenase 1C (class I), gamma polypeptide
ENSGALG00000045140	74.2394	-1.24118	0.318152	-3.90122	9.57103e-05	0.00418486	FDR<0.05	ENSGALG00000045140	NA	NA
ENSGALG00000000616	162.753	1.51583	0.38924	3.89434	9.84658e-05	0.00425367	FDR<0.05	ELF3	421177	E74 like ETS transcription factor 3
ENSGALG00000000887	44.9174	1.67164	0.429062	3.89603	9.77804e-05	0.00425367	FDR<0.05	NR0B2	768353	nuclear receptor subfamily 0 group B member 2
ENSGALG00000025668	44.5984	1.44102	0.369954	3.89513	9.81479e-05	0.00425367	FDR<0.05	ENSGALG00000025668	NA	NA
ENSGALG00000046085	1761.25	-1.2166	0.312392	-3.89446	9.84161e-05	0.00425367	FDR<0.05	FAM110D	419603	family with sequence similarity 110 member D
ENSGALG00000009492	1467.63	1.00146	0.257247	3.89297	9.90239e-05	0.00426612	FDR<0.05	DNAJB9	417783	DnaJ heat shock protein family (Hsp40) member B9
ENSGALG00000042151	250.512	1.11829	0.28732	3.89213	9.93662e-05	0.00426924	FDR<0.05	LOC422270	422270	uncharacterized LOC422270
ENSGALG00000030834	18.1853	2.09464	0.538668	3.88855	0.000100845	0.00432102	FDR<0.05	ATP8B1	426857	ATPase phospholipid transporting 8B1
ENSGALG00000006728	307.031	1.34653	0.346541	3.88564	0.000102062	0.00436135	FDR<0.05	SLC5A1	395496	solute carrier family 5 member 1
ENSGALG00000016497	7483.33	1.12094	0.288759	3.88193	0.00010363	0.00440455	FDR<0.05	UBXN2A	421973	UBX domain protein 2A
ENSGALG00000009545	6842.15	1.24161	0.31998	3.88027	0.00010434	0.00442283	FDR<0.05	SLC25A12	431387	solute carrier family 25 member 12
ENSGALG00000012662	1278.22	-1.23296	0.317811	-3.87954	0.000104655	0.00442434	FDR<0.05	NUAK1	418074	NUAK family kinase 1
ENSGALG00000040130	28.2596	1.7585	0.453639	3.87643	0.000105998	0.00445728	FDR<0.05	ENSGALG00000040130	NA	NA
ENSGALG00000042241	41.3245	-3.72132	0.961614	-3.86986	0.000108896	0.004567	FDR<0.05	GBX1	395377	gastrulation brain homeobox 1
ENSGALG00000004129	42.8307	1.10336	0.285406	3.86593	0.000110669	0.00462906	FDR<0.05	SPP2	396080	secreted phosphoprotein 2
ENSGALG00000027490	632.791	1.46082	0.378406	3.86045	0.000113179	0.00469679	FDR<0.05	CATHB1	100858412	cathelicidin-B1-like
ENSGALG00000009050	14777.8	1.22104	0.316812	3.85416	0.000116128	0.0047815	FDR<0.05	CAPN3	423233	calpain 3
ENSGALG00000040585	60.4364	1.44824	0.375706	3.85472	0.000115862	0.0047815	FDR<0.05	ENSGALG00000040585	NA	NA
ENSGALG00000026525	1817.57	-1.26768	0.329313	-3.84947	0.000118372	0.00486123	FDR<0.05	CEBPA	427549	CCAAT/enhancer binding protein alpha
ENSGALG00000044343	68.9143	1.746	0.453972	3.84604	0.000120042	0.00491706	FDR<0.05	ENSGALG00000044343	NA	NA
ENSGALG00000027977	371.695	1.16281	0.302648	3.84213	0.000121972	0.00497035	FDR<0.05	PRRG3	422291	proline rich and Gla domain 3
ENSGALG00000041879	578.138	1.10328	0.287135	3.84235	0.00012186	0.00497035	FDR<0.05	ENSGALG00000041879	NA	NA
ENSGALG00000003778	28111.6	1.02072	0.265883	3.83897	0.000123552	0.00502089	FDR<0.05	TMEM38A	771253	transmembrane protein 38A
ENSGALG00000003821	1964.55	1.38233	0.360133	3.83838	0.000123847	0.00502089	FDR<0.05	RAMP1	424016	receptor activity modifying protein 1
ENSGALG00000010494	14.1071	2.08042	0.542156	3.83731	0.000124392	0.00503007	FDR<0.05	SLC5A9	424625	solute carrier family 5 member 9
ENSGALG00000042236	1012.24	1.11258	0.290092	3.83527	0.000125424	0.00505888	FDR<0.05	ENSGALG00000042236	NA	NA
ENSGALG00000027874	51721	2.50936	0.654393	3.83464	0.00012575	0.0050591	FDR<0.05	CHAC1	423209	ChaC glutathione specific gamma-glutamylcyclotransferase 1
ENSGALG00000007361	26.415	2.15575	0.562332	3.83359	0.000126288	0.00506786	FDR<0.05	SST	396279	somatostatin
ENSGALG00000016500	1105.76	1.26862	0.33167	3.82496	0.000130796	0.00522768	FDR<0.05	FKBP1B	395254	FK506 binding protein 1B
ENSGALG00000023411	112.3	-1.69098	0.442121	-3.8247	0.000130932	0.00522768	FDR<0.05	CD180	431584	CD180 molecule
ENSGALG00000005842	17.2933	2.22007	0.580663	3.82334	0.000131657	0.00524342	FDR<0.05	GDPD2	422217	glycerophosphodiester phosphodiesterase domain containing 2
ENSGALG00000010473	65.3133	1.45043	0.379474	3.82222	0.000132257	0.00524786	FDR<0.05	PDZK1IP1	424619	PDZK1 interacting protein 1
ENSGALG00000033320	180.067	-1.12645	0.294735	-3.82189	0.000132433	0.00524786	FDR<0.05	ODF3L10	107054773	outer dense fiber protein 3-like 10
ENSGALG00000035219	681.73	1.04573	0.273668	3.82118	0.000132817	0.00524993	FDR<0.05	ALB	396197	albumin
ENSGALG00000016906	2477.82	1.23685	0.324142	3.81577	0.000135759	0.00533273	FDR<0.05	SPRY2	395584	sprouty RTK signaling antagonist 2
ENSGALG00000038950	117.51	1.76182	0.461756	3.81547	0.000135924	0.00533273	FDR<0.05	MUC2	423101	mucin 2, oligomeric mucus/gel-forming
ENSGALG00000044675	269.395	1.10759	0.29027	3.81572	0.000135788	0.00533273	FDR<0.05	ENSGALG00000044675	NA	NA
ENSGALG00000011289	238.676	1.3234	0.34735	3.81	0.000138966	0.00540134	FDR<0.05	NKIRAS1	420654	NFKB inhibitor interacting Ras like 1
ENSGALG00000032781	131.796	1.19947	0.314818	3.81004	0.000138945	0.00540134	FDR<0.05	ENSGALG00000032781	NA	NA
ENSGALG00000039894	525.006	1.90511	0.500005	3.81018	0.000138866	0.00540134	FDR<0.05	ENSGALG00000039894	NA	NA
ENSGALG00000011347	87.3693	1.41514	0.371804	3.80614	0.000141153	0.00547003	FDR<0.05	IHH	395801	indian hedgehog
ENSGALG00000016142	770.544	-1.45272	0.381741	-3.8055	0.000141515	0.00547066	FDR<0.05	MX1	395313	MX dynamin like GTPase 1
ENSGALG00000004477	3208.32	1.2573	0.330515	3.80407	0.000142335	0.00547557	FDR<0.05	NCOR1	417598	nuclear receptor corepressor 1
ENSGALG00000026862	868.801	1.38018	0.364413	3.78742	0.000152222	0.00579948	FDR<0.05	CLDN1	424910	claudin 1
ENSGALG00000005099	150.557	1.14353	0.302616	3.77883	0.00015757	0.0059888	FDR<0.05	ORM1	395220	orosomucoid 1 (ovoglycoprotein)
ENSGALG00000040754	751.405	-2.17786	0.576452	-3.77805	0.000158064	0.00599315	FDR<0.05	CYP1C1	428832	cytochrome P450 family 1 subfamily C polypeptide 1
ENSGALG00000043834	4.09706	-4.23782	1.12204	-3.77689	0.000158797	0.00600656	FDR<0.05	ENSGALG00000043834	NA	NA
ENSGALG00000041749	178.257	1.23423	0.326848	3.77617	0.000159261	0.00600973	FDR<0.05	ENSGALG00000041749	NA	NA
ENSGALG00000036547	1173.84	-1.07171	0.284135	-3.77182	0.00016206	0.00608631	FDR<0.05	DOCK2L	429518	dedicator of cytokinesis protein 2-like
ENSGALG00000040627	119.956	-1.63293	0.432997	-3.77122	0.000162449	0.00608646	FDR<0.05	ADGRG3	415632	adhesion G protein-coupled receptor G3
ENSGALG00000009959	258.921	1.70782	0.452962	3.77034	0.000163028	0.0060937	FDR<0.05	RAB3IP	417850	RAB3A interacting protein
ENSGALG00000030235	10.1448	2.55616	0.679101	3.76404	0.000167192	0.00623302	FDR<0.05	ENSGALG00000030235	NA	NA
ENSGALG00000039269	1600.1	-1.29461	0.34399	-3.76351	0.000167544	0.00623302	FDR<0.05	ENSGALG00000039269	NA	NA
ENSGALG00000030652	116.208	-1.99593	0.530759	-3.76053	0.000169556	0.00627144	FDR<0.05	TPBGL	769834	trophoblast glycoprotein-like
ENSGALG00000009012	143.087	-1.68943	0.449649	-3.75722	0.000171808	0.00633207	FDR<0.05	ZNF385B	424124	zinc finger protein 385B
ENSGALG00000041182	116.124	-1.26145	0.335808	-3.75647	0.000172328	0.00633645	FDR<0.05	TBX1	771328	T-box 1
ENSGALG00000017068	139.411	3.69827	0.98598	3.75085	0.000176234	0.00645009	FDR<0.05	KL	418909	klotho
ENSGALG00000009724	162.336	-2.1566	0.575334	-3.74843	0.000177944	0.00649222	FDR<0.05	GREM1	395826	gremlin 1, DAN family BMP antagonist
ENSGALG00000043909	60.8259	1.96153	0.524189	3.74203	0.000182538	0.00663473	FDR<0.05	MSMB	101750594	microseminoprotein, beta-
ENSGALG00000038514	48.1618	1.45454	0.388848	3.74065	0.000183547	0.00664086	FDR<0.05	ENSGALG00000038514	NA	NA
ENSGALG00000011219	121.87	-1.62156	0.434217	-3.73444	0.000188131	0.00677573	FDR<0.05	GCGR	425670	glucagon receptor
ENSGALG00000032713	11.2039	2.42863	0.650254	3.7349	0.000187792	0.00677573	FDR<0.05	FOXA1	101752179	forkhead box A1
ENSGALG00000021450	94.1914	1.30974	0.350945	3.73205	0.000189929	0.00682492	FDR<0.05	LOC415662	415662	C-factor-like
ENSGALG00000004285	45.8241	1.75525	0.470718	3.72887	0.00019234	0.00688031	FDR<0.05	HNF4A	419198	hepatocyte nuclear factor 4 alpha
ENSGALG00000044566	2524.15	-1.21819	0.326676	-3.72904	0.000192207	0.00688031	FDR<0.05	ENSGALG00000044566	NA	NA
ENSGALG00000045896	979.895	1.16596	0.312781	3.72771	0.000193225	0.00689634	FDR<0.05	ENSGALG00000045896	NA	NA
ENSGALG00000040114	38.0571	1.94301	0.521551	3.72545	0.00019497	0.00694296	FDR<0.05	PTPRZ1	396403	protein tyrosine phosphatase, receptor type Z1
ENSGALG00000028536	8378.41	-1.11711	0.300672	-3.71537	0.000202908	0.00718234	FDR<0.05	MPEG1	100857954	macrophage expressed 1
ENSGALG00000030179	2143.08	-1.00088	0.269401	-3.71518	0.000203055	0.00718234	FDR<0.05	C6H10orf54	769500	chromosome 6 C10orf54 homolog
ENSGALG00000042163	110.649	-4.14875	1.1175	-3.71254	0.00020519	0.00724166	FDR<0.05	FAM136A	426296	family with sequence similarity 136 member A
ENSGALG00000030938	46.7995	1.4734	0.397111	3.71029	0.000207023	0.00727385	FDR<0.05	ENSGALG00000030938	NA	NA
ENSGALG00000006393	12.8741	2.05127	0.553251	3.70766	0.000209186	0.00733357	FDR<0.05	ENSGALG00000006393	NA	NA
ENSGALG00000007412	141.147	-1.46601	0.39668	-3.69569	0.00021929	0.00761362	FDR<0.05	MPZL2	419779	myelin protein zero like 2
ENSGALG00000043432	9.43977	-3.38452	0.915885	-3.69535	0.000219582	0.00761362	FDR<0.05	ENSGALG00000043432	NA	NA
ENSGALG00000033386	29.1906	1.77564	0.480808	3.69302	0.000221603	0.00765015	FDR<0.05	RHOD	776504	ras homolog family member D
ENSGALG00000033515	1212.38	-1.2995	0.352443	-3.68713	0.000226796	0.00781235	FDR<0.05	STK11IP	424195	serine/threonine kinase 11 interacting protein
ENSGALG00000011838	57.8095	1.49948	0.40725	3.68195	0.000231458	0.00793834	FDR<0.05	GUCY2C	417968	guanylate cyclase 2C
ENSGALG00000034198	330.4	1.23476	0.335503	3.68033	0.000232928	0.00797149	FDR<0.05	MCM10	429525	minichromosome maintenance 10 replication initiation factor
ENSGALG00000046197	41.7739	1.81943	0.495126	3.67469	0.000238139	0.00813221	FDR<0.05	ENSGALG00000046197	NA	NA
ENSGALG00000045197	25.5118	-1.74311	0.474669	-3.67226	0.000240415	0.00819226	FDR<0.05	ENSGALG00000045197	NA	NA
ENSGALG00000009846	1438.54	1.84858	0.504236	3.6661	0.000246275	0.00829698	FDR<0.05	BBS5	424165	Bardet-Biedl syndrome 5
ENSGALG00000016507	91.0248	-1.0301	0.28094	-3.66663	0.000245767	0.00829698	FDR<0.05	FNDC4	421981	fibronectin type III domain containing 4
ENSGALG00000033973	146.831	1.21872	0.332597	3.66425	0.000248068	0.0083274	FDR<0.05	ENSGALG00000033973	NA	NA
ENSGALG00000009748	1292.94	-1.25708	0.343596	-3.65859	0.000253604	0.0084952	FDR<0.05	ASNS	420574	asparagine synthetase (glutamine-hydrolyzing)
ENSGALG00000035588	11.9333	3.29214	0.900116	3.65746	0.000254729	0.00851484	FDR<0.05	ENSGALG00000035588	NA	NA
ENSGALG00000036187	217.327	1.1179	0.305797	3.65569	0.000256489	0.00855559	FDR<0.05	ENSGALG00000036187	NA	NA
ENSGALG00000001203	66.8808	1.51727	0.415543	3.6513	0.000260911	0.00868478	FDR<0.05	TMEM45B	419725	transmembrane protein 45B
ENSGALG00000002831	573.585	-1.42239	0.389798	-3.64906	0.000263202	0.00874262	FDR<0.05	SH3PXD2B	427625	SH3 and PX domains 2B
ENSGALG00000005378	924.28	1.34745	0.369372	3.64797	0.000264325	0.0087432	FDR<0.05	ARNTL	374115	aryl hydrocarbon receptor nuclear translocator like
ENSGALG00000011738	2084.66	-1.00837	0.276401	-3.64821	0.000264072	0.0087432	FDR<0.05	ARHGDIB	417941	Rho GDP dissociation inhibitor beta
ENSGALG00000007016	709.173	1.44118	0.39641	3.63559	0.000277347	0.00913569	FDR<0.05	FAM169B	415511	family with sequence similarity 169 member B
ENSGALG00000003839	21.1904	1.65086	0.45428	3.63401	0.000279045	0.00917251	FDR<0.05	GRM2	427575	glutamate metabotropic receptor 2
ENSGALG00000014170	40.3113	1.92703	0.530402	3.63316	0.000279975	0.00918399	FDR<0.05	MOGAT2	426437	monoacylglycerol O-acyltransferase 2
ENSGALG00000045126	56.2378	1.21849	0.335598	3.6308	0.000282541	0.00922987	FDR<0.05	ENSGALG00000045126	NA	NA
ENSGALG00000043112	2858.14	1.432	0.394655	3.62847	0.000285101	0.00929429	FDR<0.05	ENSGALG00000043112	NA	NA
ENSGALG00000007383	103816	1.71237	0.472119	3.62699	0.00028675	0.0093288	FDR<0.05	HSPB8	416988	heat shock protein family B (small) member 8
ENSGALG00000041830	13.1762	-2.22948	0.615218	-3.62389	0.000290204	0.00940248	FDR<0.05	ENSGALG00000041830	NA	NA
ENSGALG00000005347	25.7676	-2.61816	0.723204	-3.62023	0.000294346	0.00948628	FDR<0.05	ADAMTS18	100858277	ADAM metallopeptidase with thrombospondin type 1 motif 18
ENSGALG00000010029	1522.39	1.80557	0.498775	3.62001	0.00029459	0.00948628	FDR<0.05	BEST3	417849	bestrophin 3
ENSGALG00000003285	254.247	1.20997	0.335308	3.60854	0.000307931	0.00985565	FDR<0.05	CDHR2	416223	cadherin related family member 2
ENSGALG00000031826	4674.08	2.157	0.597995	3.60705	0.000309693	0.00989203	FDR<0.05	MYOT	416299	myotilin
ENSGALG00000007242	8.26873	3.48613	0.966886	3.60552	0.000311526	0.00993053	FDR<0.05	SLITRK4	422287	SLIT and NTRK like family member 4
ENSGALG00000013775	38.2381	1.75809	0.487916	3.60326	0.00031425	0.00999721	FDR<0.05	CDH19	421029	cadherin 19
ENSGALG00000045917	588.26	-1.50381	0.417596	-3.60112	0.000316853	0.0100598	FDR<0.05	ENSGALG00000045917	NA	NA
ENSGALG00000037670	21.6693	1.86423	0.518207	3.59747	0.000321328	0.0101814	FDR<0.05	ENSGALG00000037670	NA	NA
ENSGALG00000017077	1531.78	1.02535	0.285104	3.59642	0.000322621	0.0102019	FDR<0.05	HSPH1	418917	heat shock protein family H (Hsp110) member 1
ENSGALG00000036804	67.057	1.15003	0.320324	3.59021	0.000330415	0.0104067	FDR<0.05	ENSGALG00000036804	NA	NA
ENSGALG00000032385	22136.4	1.32472	0.369172	3.58835	0.000332783	0.0104397	FDR<0.05	PFKFB4	415906	6-phosphofructo-2-kinase/fructose-2,6-biphosphatase 4
ENSGALG00000003374	26.7789	1.88977	0.527349	3.58352	0.000338992	0.0105925	FDR<0.05	ESRP2	415710	epithelial splicing regulatory protein 2
ENSGALG00000003595	31.7176	-1.78117	0.497368	-3.58119	0.000342029	0.0106663	FDR<0.05	SARM1	417568	sterile alpha and TIR motif containing 1
ENSGALG00000010103	213.653	1.11755	0.312256	3.57894	0.000344993	0.0107376	FDR<0.05	ENSGALG00000010103	NA	NA
ENSGALG00000045436	85.144	1.98259	0.554747	3.57386	0.000351761	0.0109267	FDR<0.05	ENSGALG00000045436	NA	NA
ENSGALG00000044436	48.1193	1.54811	0.433486	3.57131	0.000355202	0.0110119	FDR<0.05	ENSGALG00000044436	NA	NA
ENSGALG00000011020	13851.6	1.21971	0.34261	3.56004	0.000370791	0.011428	FDR<0.05	CYCS	420624	cytochrome c, somatic
ENSGALG00000015453	1767.39	1.02675	0.288402	3.56015	0.00037065	0.011428	FDR<0.05	DUSP27	418444	dual specificity phosphatase 27 (putative)
ENSGALG00000038149	39.6848	1.27472	0.358119	3.5595	0.000371563	0.0114295	FDR<0.05	ENSGALG00000038149	NA	NA
ENSGALG00000036316	9238.32	2.2664	0.638002	3.55233	0.000381829	0.0116998	FDR<0.05	ENSGALG00000036316	NA	NA
ENSGALG00000043439	432.224	1.07042	0.301606	3.54906	0.000386615	0.0118007	FDR<0.05	NSMCE2	420333	NSE2/MMS21 homolog, SMC5-SMC6 complex SUMO ligase
ENSGALG00000042984	2161.28	1.33913	0.377942	3.54321	0.000395288	0.012019	FDR<0.05	ACY1	100858836	aminoacylase 1
ENSGALG00000046487	4.2937	-4.31426	1.21922	-3.53854	0.000402341	0.0121866	FDR<0.05	ENSGALG00000046487	NA	NA
ENSGALG00000000589	427.877	-1.05671	0.298842	-3.53603	0.000406189	0.0122562	FDR<0.05	BTN1A1	420061	butyrophilin subfamily 1 member A1
ENSGALG00000032493	29.9515	1.28659	0.363812	3.53642	0.000405591	0.0122562	FDR<0.05	ENSGALG00000032493	NA	NA
ENSGALG00000001282	105.263	1.49194	0.422305	3.53286	0.000411097	0.0123337	FDR<0.05	GABRD	770710	gamma-aminobutyric acid type A receptor delta subunit
ENSGALG00000020160	60.401	1.05361	0.298226	3.53293	0.000410986	0.0123337	FDR<0.05	ADH6	395979	alcohol dehydrogenase 6 (class V)
ENSGALG00000005284	414.031	1.02021	0.289003	3.5301	0.000415403	0.0124393	FDR<0.05	LRRC39	424469	leucine rich repeat containing 39
ENSGALG00000030792	2522.38	1.55895	0.441683	3.52957	0.000416229	0.0124404	FDR<0.05	ENSGALG00000030792	NA	NA
ENSGALG00000043508	61.6717	-1.35007	0.383049	-3.52453	0.000424228	0.0126556	FDR<0.05	ENSGALG00000043508	NA	NA
ENSGALG00000000378	74.1758	-1.12694	0.319813	-3.52374	0.000425495	0.0126695	FDR<0.05	ENSGALG00000000378	NA	NA
ENSGALG00000042272	157.051	1.01537	0.288322	3.52166	0.00042886	0.0127397	FDR<0.05	ENSGALG00000042272	NA	NA
ENSGALG00000026727	31.3813	2.08299	0.592085	3.51806	0.000434706	0.0127991	FDR<0.05	SLC30A10	421349	solute carrier family 30 member 10
ENSGALG00000030774	36.7759	-1.87188	0.531945	-3.51894	0.000433272	0.0127991	FDR<0.05	ENSGALG00000030774	NA	NA
ENSGALG00000026081	27136.4	1.22009	0.347186	3.51421	0.000441056	0.012962	FDR<0.05	RBM38	768866	RNA binding motif protein 38
ENSGALG00000006025	25862.4	2.73007	0.777593	3.51093	0.000446549	0.0130748	FDR<0.05	XIRP1	374266	xin actin binding repeat containing 1
ENSGALG00000010785	2424.48	1.38315	0.394237	3.50843	0.000450753	0.0131735	FDR<0.05	ACOT11	429108	acyl-CoA thioesterase 11
ENSGALG00000001486	754.185	-1.62336	0.462916	-3.50682	0.000453494	0.0132048	FDR<0.05	ZAP70	420086	zeta-chain (TCR) associated protein kinase 70kDa
ENSGALG00000016309	9116.33	1.254	0.357638	3.50633	0.000454331	0.0132048	FDR<0.05	KLHL31	421893	kelch like family member 31
ENSGALG00000007906	1303.3	-1.70604	0.486724	-3.50515	0.000456353	0.0132319	FDR<0.05	CHRNG	429151	cholinergic receptor nicotinic gamma subunit
ENSGALG00000010820	47.8779	1.64155	0.468436	3.50432	0.000457775	0.0132319	FDR<0.05	CHGA	423420	chromogranin A
ENSGALG00000044370	6.39559	-3.58932	1.02418	-3.5046	0.000457302	0.0132319	FDR<0.05	ENSGALG00000044370	NA	NA
ENSGALG00000011759	153.931	-1.63003	0.465372	-3.50263	0.000460685	0.0132794	FDR<0.05	HIST1H111L	427892	histone cluster 1, H1.11L
ENSGALG00000004509	246964	1.02558	0.293476	3.49458	0.000474804	0.0136493	FDR<0.05	UBB	101747587	ubiquitin B
ENSGALG00000012872	7.49937	-2.94374	0.846417	-3.47788	0.000505387	0.0144759	FDR<0.05	SERPINB12	420899	serpin family B member 12
ENSGALG00000009705	10504.6	1.16345	0.334671	3.4764	0.000508187	0.0145035	FDR<0.05	RYR3	396111	ryanodine receptor 3
ENSGALG00000014526	255352	1.3743	0.395455	3.47524	0.000510396	0.014525	FDR<0.05	TPI1	396435	triosephosphate isomerase 1
ENSGALG00000044175	79.476	-1.9109	0.550064	-3.47396	0.000512838	0.0145574	FDR<0.05	ENSGALG00000044175	NA	NA
ENSGALG00000011806	196.286	1.41119	0.406426	3.47219	0.000516238	0.0146277	FDR<0.05	ENSGALG00000011806	NA	NA
ENSGALG00000007334	2469.95	1.09373	0.315186	3.47012	0.000520227	0.0147143	FDR<0.05	ABAT	416642	4-aminobutyrate aminotransferase
ENSGALG00000003334	683.609	1.79463	0.517299	3.46924	0.000521939	0.0147364	FDR<0.05	METTL11B	429066	methyltransferase like 11B
ENSGALG00000045240	5.53477	5.64667	1.62922	3.46587	0.000528518	0.014869	FDR<0.05	ENSGALG00000045240	NA	NA
ENSGALG00000009435	8478.31	1.17247	0.338977	3.45884	0.000542509	0.015188	FDR<0.05	PPP1R3A	101747406	protein phosphatase 1 regulatory subunit 3A
ENSGALG00000014835	6638.04	-1.71079	0.494665	-3.45849	0.000543218	0.015188	FDR<0.05	C7	427187	complement C7
ENSGALG00000030894	10503	1.21287	0.350575	3.45966	0.000540853	0.015188	FDR<0.05	ENSGALG00000030894	NA	NA
ENSGALG00000016144	34.1803	1.58511	0.458525	3.45698	0.000546267	0.0152328	FDR<0.05	TMPRSS2	418528	transmembrane protease, serine 2
ENSGALG00000026716	39.3237	-1.1442	0.33145	-3.4521	0.000556246	0.0154566	FDR<0.05	CELF5	425867	CUGBP, Elav-like family member 5
ENSGALG00000010346	15220.2	-1.35295	0.392213	-3.44953	0.000561561	0.0155769	FDR<0.05	TGFB3	396438	transforming growth factor beta 3
ENSGALG00000026167	1449.9	-1.04648	0.303569	-3.44727	0.000566287	0.0156671	FDR<0.05	PIK3R5	417319	phosphoinositide-3-kinase regulatory subunit 5
ENSGALG00000034860	268.384	-1.67766	0.486697	-3.44703	0.000566795	0.0156671	FDR<0.05	BCHE	395358	butyrylcholinesterase
ENSGALG00000030856	45.5971	2.09858	0.608897	3.44652	0.000567846	0.0156688	FDR<0.05	ENSGALG00000030856	NA	NA
ENSGALG00000023354	103.022	-2.36567	0.687008	-3.44343	0.000574376	0.0157543	FDR<0.05	FSCN2	429198	fascin actin-bundling protein 2, retinal
ENSGALG00000040897	10.8228	-3.22114	0.935769	-3.44224	0.000576923	0.0157543	FDR<0.05	ENSGALG00000040897	NA	NA
ENSGALG00000042491	240.377	-1.36193	0.395623	-3.44248	0.000576406	0.0157543	FDR<0.05	HIST1H4B	770005	histone cluster 1, H4b
ENSGALG00000043409	1684.04	1.04336	0.303086	3.44244	0.000576481	0.0157543	FDR<0.05	ENSGALG00000043409	NA	NA
ENSGALG00000019690	145.299	-1.05031	0.305261	-3.44068	0.00058025	0.0158178	FDR<0.05	WDR86	770203	WD repeat domain 86
ENSGALG00000016554	93.0322	1.48315	0.43133	3.43854	0.00058486	0.015916	FDR<0.05	ACE2	418623	angiotensin I converting enzyme 2
ENSGALG00000003695	329.055	-1.40924	0.410032	-3.43692	0.000588378	0.0159843	FDR<0.05	MINPP1	395356	multiple inositol-polyphosphate phosphatase 1
ENSGALG00000011618	8201.42	1.30199	0.379002	3.43532	0.000591851	0.0160292	FDR<0.05	ADSSL1	776127	adenylosuccinate synthase like 1
ENSGALG00000016491	187.585	1.51734	0.441701	3.43523	0.000592058	0.0160292	FDR<0.05	APOB	396535	apolipoprotein B
ENSGALG00000010098	811.822	-1.27264	0.370823	-3.43194	0.00059929	0.0161696	FDR<0.05	SLC6A9	424576	solute carrier family 6 member 9
ENSGALG00000044887	37.6788	1.33887	0.390257	3.43075	0.000601919	0.0162129	FDR<0.05	ENSGALG00000044887	NA	NA
ENSGALG00000036403	13.1538	4.64932	1.35578	3.42926	0.000605238	0.0162469	FDR<0.05	ENSGALG00000036403	NA	NA
ENSGALG00000042031	77.2105	1.47376	0.430069	3.42679	0.000610767	0.0163675	FDR<0.05	GPX2	100857454	glutathione peroxidase 2
ENSGALG00000006454	33.1418	1.9143	0.558856	3.4254	0.000613903	0.0163733	FDR<0.05	SLC22A18	423089	solute carrier family 22 member 18
ENSGALG00000038454	20.221	2.11247	0.61803	3.41807	0.000630662	0.0167586	FDR<0.05	PDX1	771348	pancreatic and duodenal homeobox 1
ENSGALG00000016680	2.98451	5.26057	1.5393	3.4175	0.000631989	0.0167657	FDR<0.05	TFAP2B	395713	transcription factor AP-2 beta
ENSGALG00000041581	11.4306	-2.95842	0.867116	-3.41179	0.000645368	0.017092	FDR<0.05	ENSGALG00000041581	NA	NA
ENSGALG00000009301	814.341	-2.11955	0.621611	-3.40976	0.000650194	0.017191	FDR<0.05	CHRNA1	395608	cholinergic receptor nicotinic alpha 1 subunit
ENSGALG00000014687	21.7523	1.69396	0.497301	3.4063	0.000658493	0.0173524	FDR<0.05	EPHA1	378782	EPH receptor A1
ENSGALG00000028015	3294.16	1.55747	0.458061	3.40013	0.000673548	0.0176608	FDR<0.05	ENSGALG00000028015	NA	NA
ENSGALG00000016797	52.4603	2.98326	0.878544	3.39568	0.000684576	0.0178023	FDR<0.05	FHL2	418726	four and a half LIM domains 2
ENSGALG00000025817	14.8495	-2.2915	0.674639	-3.39663	0.00068222	0.0178023	FDR<0.05	NHLH1	373910	nescient helix-loop-helix 1
ENSGALG00000029309	106.771	1.6946	0.499017	3.39588	0.000684075	0.0178023	FDR<0.05	CHIR-B5	430678	immunoglobulin-like receptor CHIR-B5
ENSGALG00000030350	9.51103	-2.28505	0.672877	-3.39594	0.000683934	0.0178023	FDR<0.05	ENSGALG00000030350	NA	NA
ENSGALG00000041524	17.5399	-2.0496	0.60341	-3.3967	0.000682037	0.0178023	FDR<0.05	ENSGALG00000041524	NA	NA
ENSGALG00000027695	439.27	-1.22186	0.360071	-3.39339	0.000690322	0.0179223	FDR<0.05	PCBP4	100859674	poly(rC)-binding protein 4-like
ENSGALG00000007980	10.832	2.52064	0.743015	3.39245	0.000692704	0.0179547	FDR<0.05	KCNG1	419347	potassium voltage-gated channel modifier subfamily G member 1
ENSGALG00000032428	237.025	-1.2011	0.354109	-3.39189	0.000694123	0.017962	FDR<0.05	LOC100858381	100858381	chromosome 11 open reading frame, human C19orf12-like
ENSGALG00000001320	24.9504	1.41266	0.416549	3.39134	0.000695508	0.0179684	FDR<0.05	CYP1A2	396051	cytochrome P450, family 1, subfamily A, polypeptide 2
ENSGALG00000034568	53.6636	2.2868	0.674537	3.39018	0.000698459	0.0180152	FDR<0.05	UACAL	107056777	uveal autoantigen with coiled-coil domains and ankyrin repeats-like
ENSGALG00000015438	218.129	-1.21376	0.358265	-3.38789	0.000704315	0.0181367	FDR<0.05	ENSGALG00000015438	NA	NA
ENSGALG00000023953	1685.64	-1.79991	0.531704	-3.38517	0.000711351	0.0182017	FDR<0.05	LOC419851	419851	complement component 4 binding protein, alpha chain
ENSGALG00000021569	4450.04	-1.06231	0.314048	-3.38264	0.000717925	0.0183378	FDR<0.05	C1QA	419504	complement C1q A chain
ENSGALG00000021286	36.243	-6.49984	1.9222	-3.38146	0.000721011	0.0183853	FDR<0.05	LOC427654	427654	parvalbumin beta-like
ENSGALG00000044052	266.07	-1.22415	0.362063	-3.38104	0.000722109	0.0183853	FDR<0.05	LOC107050950	107050950	PH and SEC7 domain-containing protein 4-like
ENSGALG00000043568	735.772	1.15898	0.343	3.37895	0.000727642	0.0184964	FDR<0.05	ENSGALG00000043568	NA	NA
ENSGALG00000008473	7967.6	-1.05964	0.314495	-3.36932	0.000753534	0.0188841	FDR<0.05	PLXND1	416124	plexin D1
ENSGALG00000037777	536.984	1.4612	0.433529	3.37049	0.000750351	0.0188841	FDR<0.05	MSC	420179	musculin
ENSGALG00000042059	91.1867	1.58761	0.471178	3.36946	0.000753151	0.0188841	FDR<0.05	ENSGALG00000042059	NA	NA
ENSGALG00000044138	46.9701	1.60468	0.476268	3.36928	0.000753643	0.0188841	FDR<0.05	GPA33	418445	glycoprotein A33
ENSGALG00000045159	78.453	-1.33987	0.397605	-3.36984	0.000752114	0.0188841	FDR<0.05	L1CAM	396059	L1 cell adhesion molecule
ENSGALG00000008552	28.0138	1.9466	0.578099	3.36725	0.000759226	0.0189813	FDR<0.05	MAL	416707	mal, T-cell differentiation protein
ENSGALG00000013858	80.4648	1.00324	0.297962	3.36699	0.000759926	0.0189813	FDR<0.05	CEP76	421039	centrosomal protein 76
ENSGALG00000034741	4034.98	1.93577	0.575062	3.36618	0.000762158	0.0190032	FDR<0.05	ETNPPL	428743	ethanolamine-phosphate phospho-lyase
ENSGALG00000000466	1149.74	-1.29354	0.384829	-3.36133	0.000775679	0.0191629	FDR<0.05	LCK	396460	LCK proto-oncogene, Src family tyrosine kinase
ENSGALG00000017034	2321.36	1.12096	0.333688	3.35929	0.000781433	0.0192449	FDR<0.05	FOXO1	374231	forkhead box O1
ENSGALG00000003138	165.872	-1.44362	0.429845	-3.35847	0.000783757	0.0192721	FDR<0.05	OXTR	429211	oxytocin receptor
ENSGALG00000044619	11135.2	-1.06133	0.316147	-3.35709	0.000787671	0.0193383	FDR<0.05	GFCBPL	430862	IgGFc-binding protein-like
ENSGALG00000043053	118.68	1.45399	0.433314	3.35551	0.000792194	0.0194192	FDR<0.05	DAO	101751055	D-amino acid oxidase
ENSGALG00000017926	182.655	1.31757	0.392859	3.35379	0.000797115	0.0194794	FDR<0.05	ENSGALG00000017926	NA	NA
ENSGALG00000031094	3419.13	1.85087	0.551809	3.35419	0.000795983	0.0194794	FDR<0.05	EDA2R	422166	ectodysplasin A2 receptor
ENSGALG00000026768	27.9752	-1.99027	0.593686	-3.3524	0.000801154	0.0195479	FDR<0.05	SLCO4C1	769132	solute carrier organic anion transporter family member 4C1
ENSGALG00000038431	63.9876	1.01148	0.30205	3.34873	0.000811838	0.0197781	FDR<0.05	ENSGALG00000038431	NA	NA
ENSGALG00000021039	68.6612	1.29689	0.387838	3.34391	0.000826077	0.020094	FDR<0.05	HKDC1	423698	hexokinase domain containing 1
ENSGALG00000029319	5212.82	1.10124	0.329408	3.34307	0.000828559	0.0201234	FDR<0.05	UQCRB	420236	ubiquinol-cytochrome c reductase binding protein
ENSGALG00000014984	82.4253	1.54621	0.462944	3.33996	0.000837919	0.0203195	FDR<0.05	F2RL1	427213	F2R like trypsin receptor 1
ENSGALG00000037522	1530.22	-1.19397	0.357775	-3.33721	0.000846226	0.0204896	FDR<0.05	SBNO2	420104	strawberry notch homolog 2
ENSGALG00000006112	37.1336	-3.02583	0.907005	-3.33607	0.000849732	0.0205116	FDR<0.05	SCN5A	395947	sodium voltage-gated channel alpha subunit 5
ENSGALG00000014892	1985.5	1.19352	0.357756	3.33613	0.000849537	0.0205116	FDR<0.05	CEP85L	100857774	centrosomal protein 85 like
ENSGALG00000012293	35.0662	-1.53968	0.463499	-3.32187	0.000894168	0.0214419	FDR<0.05	C1H22orf23	418031	chromosome 1 C22orf23 homolog
ENSGALG00000025183	22.3544	1.56263	0.470362	3.32219	0.000893128	0.0214419	FDR<0.05	ENSGALG00000025183	NA	NA
ENSGALG00000002125	920.863	-1.65507	0.498717	-3.31865	0.000904535	0.0215335	FDR<0.05	TMOD1	395883	tropomodulin 1
ENSGALG00000007478	79.8321	1.20412	0.36274	3.31952	0.000901719	0.0215335	FDR<0.05	SLC51A	424916	solute carrier family 51 alpha subunit
ENSGALG00000044480	206.726	-1.02552	0.309084	-3.31793	0.000906876	0.0215335	FDR<0.05	IL13RA1	422230	interleukin 13 receptor subunit alpha 1
ENSGALG00000045064	940.508	1.08766	0.327716	3.3189	0.000903734	0.0215335	FDR<0.05	ENSGALG00000045064	NA	NA
ENSGALG00000042915	60.9113	1.35627	0.409769	3.30984	0.000933483	0.0220288	FDR<0.05	ENSGALG00000042915	NA	NA
ENSGALG00000002240	116.717	-1.16013	0.351019	-3.30503	0.000949648	0.022246	FDR<0.05	C12H3orf18	415914	chromosome 12 C3orf18 homolog
ENSGALG00000036755	17.3286	1.49651	0.452915	3.30418	0.000952536	0.022246	FDR<0.05	ENSGALG00000036755	NA	NA
ENSGALG00000038254	30.6555	2.11933	0.641139	3.30556	0.000947853	0.022246	FDR<0.05	CUZD1	423943	CUB and zona pellucida like domains 1
ENSGALG00000038708	60.6993	-1.30092	0.393665	-3.30464	0.000950975	0.022246	FDR<0.05	KCNQ4	419643	potassium voltage-gated channel subfamily Q member 4
ENSGALG00000005004	872.461	1.05941	0.320686	3.30358	0.00095458	0.0222595	FDR<0.05	SAMD8	428946	sterile alpha motif domain containing 8
ENSGALG00000007936	273881	1.42777	0.432242	3.30319	0.000955928	0.0222595	FDR<0.05	PGK1	395833	phosphoglycerate kinase 1
ENSGALG00000004038	845.288	1.03732	0.314186	3.30161	0.00096131	0.022332	FDR<0.05	ADAL	415391	adenosine deaminase like
ENSGALG00000046022	6.70727	4.53095	1.37241	3.30145	0.000961867	0.022332	FDR<0.05	ENSGALG00000046022	NA	NA
ENSGALG00000030427	43.8888	1.42169	0.430808	3.30005	0.000966687	0.022411	FDR<0.05	ENSGALG00000030427	NA	NA
ENSGALG00000040865	37.5354	1.56653	0.474801	3.29934	0.000969131	0.0224347	FDR<0.05	ENSGALG00000040865	NA	NA
ENSGALG00000016690	23.6968	1.7112	0.519325	3.29504	0.000984063	0.0227471	FDR<0.05	CYP2AC1	422046	cytochrome P450, family 2, subfamily AC, polypeptide 1
ENSGALG00000037942	51.725	1.28152	0.389207	3.29264	0.000992531	0.0229093	FDR<0.05	ENSGALG00000037942	NA	NA
ENSGALG00000006344	2119.68	-1.28534	0.390846	-3.2886	0.00100686	0.0231401	FDR<0.05	GSTT1	396322	glutathione S-transferase theta 1
ENSGALG00000006192	13.3241	1.99108	0.606062	3.28528	0.0010188	0.0233454	FDR<0.05	USH1C	423073	USH1 protein network component harmonin
ENSGALG00000034626	7.59064	2.53818	0.773058	3.2833	0.001026	0.0234424	FDR<0.05	ENSGALG00000034626	NA	NA
ENSGALG00000010497	146.833	-1.49662	0.456084	-3.28146	0.00103271	0.0235282	FDR<0.05	SLC29A4	425593	solute carrier family 29 member 4
ENSGALG00000015822	381.348	1.70406	0.519429	3.28064	0.00103571	0.0235282	FDR<0.05	MAP3K7CL	418487	MAP3K7 C-terminal like
ENSGALG00000019845	32.7761	1.83389	0.559002	3.28064	0.00103571	0.0235282	FDR<0.05	AvBD9	414343	avian beta-defensin 9
ENSGALG00000039812	15.8105	3.09396	0.94307	3.28073	0.00103537	0.0235282	FDR<0.05	ENSGALG00000039812	NA	NA
ENSGALG00000030014	85.6164	1.74828	0.533031	3.27988	0.0010385	0.0235577	FDR<0.05	ENSGALG00000030014	NA	NA
ENSGALG00000019221	3.83898	4.602	1.40368	3.27853	0.00104348	0.0236367	FDR<0.05	ENSGALG00000019221	NA	NA
ENSGALG00000011455	50.926	1.66653	0.508575	3.27687	0.00104966	0.0237428	FDR<0.05	CL2	422633	liver ribonuclease A
ENSGALG00000032957	9439.37	1.56673	0.478716	3.27278	0.00106495	0.02402	FDR<0.05	NOCT	404779	nocturnin
ENSGALG00000000309	60.92	1.34083	0.410346	3.26756	0.00108478	0.0244323	FDR<0.05	LAD1	421160	ladinin 1
ENSGALG00000007078	1225.14	-1.11722	0.341981	-3.26691	0.00108727	0.0244536	FDR<0.05	ENTPD1	423826	ectonucleoside triphosphate diphosphohydrolase 1
ENSGALG00000001288	18.7545	1.69005	0.517757	3.26418	0.00109781	0.0245857	FDR<0.05	CFAP74	419400	cilia and flagella associated protein 74
ENSGALG00000001459	225881	1.60792	0.492555	3.26446	0.00109673	0.0245857	FDR<0.05	TNNC1	396032	troponin C1, slow skeletal and cardiac type
ENSGALG00000031267	32.7843	1.9828	0.607701	3.2628	0.00110319	0.0246364	FDR<0.05	LOC107056030	107056030	ankyrin repeat and SOCS box protein 4-like
ENSGALG00000032574	135.101	-1.15064	0.352626	-3.26305	0.00110219	0.0246364	FDR<0.05	LOC107050032	107050032	osteoclast-associated immunoglobulin-like receptor
ENSGALG00000009450	7616.48	1.09203	0.335124	3.25859	0.00111966	0.0247878	FDR<0.05	DUSP10	421340	dual specificity phosphatase 10
ENSGALG00000010187	34.8437	1.76941	0.54312	3.25787	0.00112252	0.0247878	FDR<0.05	SLC1A1	427352	solute carrier family 1 member 1
ENSGALG00000013655	48.9794	-1.64837	0.505937	-3.25804	0.00112184	0.0247878	FDR<0.05	ENSGALG00000013655	NA	NA
ENSGALG00000015294	10.9799	2.38367	0.731439	3.25887	0.00111856	0.0247878	FDR<0.05	ADGRG7	418390	adhesion G protein-coupled receptor G7
ENSGALG00000004496	4642.79	-1.0111	0.310616	-3.25515	0.00113333	0.0248877	FDR<0.05	TNIP1	100858009	TNFAIP3 interacting protein 1
ENSGALG00000039722	102.932	-1.17306	0.360364	-3.25521	0.0011331	0.0248877	FDR<0.05	HIST1H2B7	417956	histone cluster 1, H2B-VII (similar to human histone cluster 1, class H2B, member N)
ENSGALG00000011612	78.9532	1.04236	0.320266	3.25468	0.00113522	0.0248945	FDR<0.05	GC	395696	GC, vitamin D binding protein
ENSGALG00000003574	955.433	-1.1958	0.367663	-3.25245	0.00114416	0.0250559	FDR<0.05	LPCAT2	415716	lysophosphatidylcholine acyltransferase 2
ENSGALG00000015164	15.5526	2.40014	0.73825	3.25112	0.00114951	0.0251381	FDR<0.05	ENSGALG00000015164	NA	NA
ENSGALG00000012442	145.865	-1.3864	0.427327	-3.24435	0.00117717	0.0254614	FDR<0.05	MFNG	418042	MFNG O-fucosylpeptide 3-beta-N-acetylglucosaminyltransferase
ENSGALG00000012802	2203.57	-1.56259	0.482009	-3.24182	0.0011877	0.0256189	FDR<0.05	F13A1	395420	coagulation factor XIII A chain
ENSGALG00000006511	153.202	-1.1188	0.34528	-3.24026	0.00119419	0.0256539	FDR<0.05	BCL2A1	395673	BCL2 related protein A1
ENSGALG00000013999	2593.53	1.58533	0.489381	3.23946	0.00119758	0.0256919	FDR<0.05	ENSGALG00000013999	NA	NA
ENSGALG00000006354	38.5689	1.7496	0.54056	3.23665	0.00120942	0.0258757	FDR<0.05	GAL3ST2	424854	galactose-3-O-sulfotransferase 2
ENSGALG00000016529	107.889	-1.19461	0.369178	-3.23587	0.00121273	0.0259115	FDR<0.05	CDKL5	428001	cyclin dependent kinase like 5
ENSGALG00000037020	7.76598	2.54286	0.786524	3.23304	0.00122479	0.0260986	FDR<0.05	SCT	423015	secretin
ENSGALG00000040152	29.7545	-1.67446	0.518112	-3.23185	0.00122993	0.0261728	FDR<0.05	CCNJL	416155	cyclin J-like
ENSGALG00000030832	18.8863	-2.57301	0.79639	-3.23084	0.00123429	0.0262303	FDR<0.05	AT2	395661	NAD--arginine ADP-ribosyltransferase 2
ENSGALG00000012362	173.773	1.11901	0.346485	3.22959	0.00123968	0.0263094	FDR<0.05	THSD7B	424297	thrombospondin type 1 domain containing 7B
ENSGALG00000008593	18040.7	1.31295	0.406653	3.22869	0.0012436	0.0263221	FDR<0.05	ATP1B4	422365	ATPase Na+/K+ transporting family member beta 4
ENSGALG00000045319	1681.07	-2.04445	0.633175	-3.22889	0.00124273	0.0263221	FDR<0.05	PI3	101752219	peptidase inhibitor 3
ENSGALG00000036494	33.7648	1.18408	0.367105	3.22546	0.0012577	0.026514	FDR<0.05	ENSGALG00000036494	NA	NA
ENSGALG00000004820	1022.8	-2.59658	0.80546	-3.22372	0.00126535	0.0265337	FDR<0.05	FAM57A	427836	family with sequence similarity 57 member A
ENSGALG00000043800	29.6549	2.46994	0.766096	3.22407	0.00126384	0.0265337	FDR<0.05	ENSGALG00000043800	NA	NA
ENSGALG00000006911	50.8874	1.18815	0.369113	3.21893	0.00128669	0.0268744	FDR<0.05	TMC5	416611	transmembrane channel like 5
ENSGALG00000019848	10.0251	2.36068	0.733353	3.21902	0.0012863	0.0268744	FDR<0.05	AvBD13	414877	avian beta-defensin 13
ENSGALG00000036881	909.919	1.10343	0.342836	3.21853	0.00128848	0.0268762	FDR<0.05	ENSGALG00000036881	NA	NA
ENSGALG00000034932	293.378	-1.08607	0.337833	-3.21483	0.00130524	0.0271185	FDR<0.05	BACE2	418526	beta-site APP-cleaving enzyme 2
ENSGALG00000005631	39.1287	-2.18945	0.682082	-3.20995	0.0013276	0.0274748	FDR<0.05	TRPM2	424835	transient receptor potential cation channel subfamily M member 2
ENSGALG00000011991	333.935	-1.90831	0.594621	-3.20929	0.00133064	0.0275017	FDR<0.05	MYOZ2	422682	myozenin 2
ENSGALG00000028118	10.8687	-2.99099	0.932367	-3.20795	0.00133685	0.0275939	FDR<0.05	MSMP	769825	microseminoprotein, prostate associated
ENSGALG00000042830	2334.81	-1.0223	0.319881	-3.19588	0.00139407	0.0285883	FDR<0.05	ENSGALG00000042830	NA	NA
ENSGALG00000031430	128.849	-1.30248	0.407818	-3.19378	0.00140424	0.0287225	FDR<0.05	SELE	424402	selectin E
ENSGALG00000008267	9.592	-3.72445	1.16632	-3.19335	0.00140635	0.0287284	FDR<0.05	IL5RA	771801	interleukin 5 receptor subunit alpha
ENSGALG00000043906	30.136	1.67674	0.525502	3.19075	0.00141904	0.0289503	FDR<0.05	CHDSD	100499421	chicken D-serine dehydratase
ENSGALG00000030044	33.1558	1.6977	0.532242	3.18971	0.00142415	0.0290055	FDR<0.05	ENSGALG00000030044	NA	NA
ENSGALG00000036190	20.8424	2.12001	0.664694	3.18945	0.00142542	0.0290055	FDR<0.05	ENSGALG00000036190	NA	NA
ENSGALG00000030572	39.8317	1.23667	0.388068	3.18674	0.00143888	0.0292419	FDR<0.05	ENSGALG00000030572	NA	NA
ENSGALG00000013969	7.33912	2.63488	0.826954	3.18625	0.00144129	0.0292531	FDR<0.05	ALDH8A1	421695	aldehyde dehydrogenase 8 family member A1
ENSGALG00000005017	750.389	1.80272	0.566138	3.18424	0.00145134	0.029353	FDR<0.05	DUSP13	423732	dual specificity phosphatase 13
ENSGALG00000008805	290.915	-2.18081	0.684896	-3.18415	0.00145178	0.029353	FDR<0.05	LMOD2	417751	leiomodin 2
ENSGALG00000004568	389.415	1.6093	0.506014	3.18034	0.00147103	0.0296286	FDR<0.05	CELA2A	419486	chymotrypsin like elastase family member 2A
ENSGALG00000044402	10.9005	1.85611	0.583573	3.1806	0.00146971	0.0296286	FDR<0.05	ENSGALG00000044402	NA	NA
ENSGALG00000046637	33.0293	1.8673	0.58727	3.17964	0.00147459	0.0296626	FDR<0.05	ENSGALG00000046637	NA	NA
ENSGALG00000002786	253.532	-1.50973	0.475029	-3.17819	0.00148195	0.0297728	FDR<0.05	PSTPIP1	415349	proline-serine-threonine phosphatase interacting protein 1
ENSGALG00000024272	970.148	-2.54085	0.801139	-3.17155	0.0015163	0.0302786	FDR<0.05	S100A9	426356	S100 calcium binding protein A9
ENSGALG00000038510	39.025	1.38243	0.436064	3.17025	0.00152309	0.0303045	FDR<0.05	ENSGALG00000038510	NA	NA
ENSGALG00000044592	37.3413	1.46189	0.4611	3.17044	0.0015221	0.0303045	FDR<0.05	ENSGALG00000044592	NA	NA
ENSGALG00000033102	2746.68	1.19776	0.378335	3.16588	0.00154614	0.030711	FDR<0.05	LRRFIP2	420759	LRR binding FLII interacting protein 2
ENSGALG00000042116	14.6338	2.05591	0.649639	3.16469	0.00155249	0.0307986	FDR<0.05	FUT9	771133	fucosyltransferase 9
ENSGALG00000036607	7.04249	3.1732	1.00297	3.16379	0.00155728	0.0308549	FDR<0.05	FFAR2L7	429280	free fatty acid receptor 2-like 7
ENSGALG00000001933	47.2223	1.35243	0.427693	3.16215	0.0015661	0.0309908	FDR<0.05	CORO2A	427373	coronin 2A
ENSGALG00000009482	7.89045	2.17784	0.688921	3.16124	0.001571	0.03101	FDR<0.05	HEPACAM2	772177	HEPACAM family member 2
ENSGALG00000031872	167.211	1.15594	0.365835	3.15973	0.00157918	0.0311326	FDR<0.05	AGMAT	373942	agmatinase
ENSGALG00000043602	52.5183	-1.9361	0.612899	-3.15892	0.00158356	0.0311801	FDR<0.05	ENSGALG00000043602	NA	NA
ENSGALG00000029440	22.1841	3.07895	0.974937	3.1581	0.00158799	0.0312222	FDR<0.05	ENSGALG00000029440	NA	NA
ENSGALG00000032664	5185.35	1.03184	0.326775	3.15764	0.00159049	0.0312222	FDR<0.05	UBE2B	100857678	ubiquitin conjugating enzyme E2 B
ENSGALG00000009479	158.162	-1.96869	0.62387	-3.15561	0.00160162	0.0313407	FDR<0.05	SAMD9L	420559	sterile alpha motif domain containing 9 like
ENSGALG00000010133	94.5609	1.37948	0.437259	3.15483	0.00160591	0.0313469	FDR<0.05	PTCH2	374187	patched 2
ENSGALG00000038574	44.5911	1.53312	0.485937	3.15498	0.0016051	0.0313469	FDR<0.05	MYO15L	417377	myosin-XV-like
ENSGALG00000042121	15.0188	-2.47218	0.784325	-3.15199	0.00162163	0.0316147	FDR<0.05	ENSGALG00000042121	NA	NA
ENSGALG00000001936	63.2426	1.26465	0.401426	3.1504	0.00163045	0.0316695	FDR<0.05	MYO7B	424751	myosin VIIB
ENSGALG00000017000	705.708	1.15598	0.36693	3.15041	0.00163042	0.0316695	FDR<0.05	RCBTB2	418861	RCC1 and BTB domain containing protein 2
ENSGALG00000045911	6.62712	4.15647	1.32155	3.14514	0.00166008	0.0321268	FDR<0.05	ENSGALG00000045911	NA	NA
ENSGALG00000005725	6896.89	-1.24727	0.396908	-3.14246	0.00167537	0.0322662	FDR<0.05	CSF1R	396406	colony stimulating factor 1 receptor
ENSGALG00000040161	2417.49	1.02368	0.32576	3.14244	0.00167545	0.0322662	FDR<0.05	C2H7orf25	420771	chromosome 2 C7orf25 homolog
ENSGALG00000038888	32.1756	-2.35332	0.749563	-3.13958	0.00169189	0.0324247	FDR<0.05	CHIR-AB-487	100313497	immunoglobulin-like receptor CHIR-AB-487
ENSGALG00000036446	27052	1.33804	0.426381	3.13814	0.00170026	0.0325458	FDR<0.05	ASB16	107049519	ankyrin repeat and SOCS box containing 16
ENSGALG00000006743	9348.68	1.11088	0.354057	3.13757	0.00170356	0.0325694	FDR<0.05	YWHAH	416955	tyrosine 3-monooxygenase/tryptophan 5-monooxygenase activation protein eta
ENSGALG00000027786	2339.93	-1.2802	0.408207	-3.13615	0.00171179	0.0325694	FDR<0.05	SOCS3	395299	suppressor of cytokine signaling 3
ENSGALG00000033458	17.1615	2.07242	0.660757	3.13643	0.00171017	0.0325694	FDR<0.05	ENSGALG00000033458	NA	NA
ENSGALG00000036920	1093.46	-1.59306	0.507902	-3.13655	0.00170948	0.0325694	FDR<0.05	SLC22A5	416328	solute carrier family 22 member 5
ENSGALG00000037748	234.8	-1.28735	0.410461	-3.13636	0.0017106	0.0325694	FDR<0.05	LOC107056412	107056412	membrane-spanning 4-domains subfamily A member 12-like
ENSGALG00000019553	187.286	-1.68696	0.538765	-3.13117	0.00174111	0.0330081	FDR<0.05	SERPINB10B	395715	serpin peptidase inhibitor, clade B (ovalbumin), member 10 B
ENSGALG00000008811	488.738	-1.09859	0.350971	-3.13016	0.00174713	0.033043	FDR<0.05	SLC1A4	769612	solute carrier family 1 member 4
ENSGALG00000010148	6.07353	3.16705	1.01339	3.12521	0.00177677	0.0335632	FDR<0.05	PTPRR	771985	protein tyrosine phosphatase, receptor type R
ENSGALG00000027189	1277.23	1.65634	0.530977	3.11942	0.00181209	0.0339869	FDR<0.05	CELA3B	100857116	chymotrypsin like elastase family member 3B
ENSGALG00000031186	79.6589	-2.00427	0.642485	-3.11956	0.0018112	0.0339869	FDR<0.05	MEI1	417985	meiotic double-stranded break formation protein 1
ENSGALG00000002987	325.738	-1.25386	0.402787	-3.11295	0.00185225	0.0346082	FDR<0.05	SERPINF2	100857105	serpin family F member 2
ENSGALG00000011592	8937.37	-1.30874	0.420871	-3.1096	0.00187339	0.0348456	FDR<0.05	MRAS	395149	muscle RAS oncogene homolog
ENSGALG00000012115	70.1602	1.22525	0.394132	3.10873	0.00187895	0.0348456	FDR<0.05	WT1	101747322	Wilms tumor 1
ENSGALG00000042492	128.898	1.25574	0.403939	3.10874	0.00187885	0.0348456	FDR<0.05	PITX2	395862	paired like homeodomain 2
ENSGALG00000031751	5538.88	1.03472	0.333155	3.10581	0.00189755	0.0350903	FDR<0.05	SCRN3	426472	secernin 3
ENSGALG00000007570	44.0876	1.28954	0.415536	3.10331	0.00191369	0.0353474	FDR<0.05	KLF8	430697	Kruppel-like factor 8
ENSGALG00000033643	103.32	-1.33955	0.433365	-3.09105	0.00199452	0.036584	FDR<0.05	ENSGALG00000033643	NA	NA
ENSGALG00000044097	4.24345	4.74495	1.53491	3.09136	0.00199241	0.036584	FDR<0.05	ENSGALG00000044097	NA	NA
ENSGALG00000003011	135.238	1.54914	0.501508	3.08897	0.0020085	0.0366721	FDR<0.05	TOM1L1	417391	target of myb1 like 1 membrane trafficking protein
ENSGALG00000015681	1050.05	1.46303	0.473685	3.08861	0.00201093	0.0366721	FDR<0.05	NRIP1	101749375	nuclear receptor interacting protein 1
ENSGALG00000023083	99.748	-1.86072	0.602336	-3.08917	0.00200717	0.0366721	FDR<0.05	KIAA1958	431637	KIAA1958
ENSGALG00000036846	7.20475	2.89076	0.935935	3.08864	0.00201078	0.0366721	FDR<0.05	KRT9L	420041	keratin, type I cytoskeletal 9-like
ENSGALG00000033586	88.279	1.19728	0.387749	3.08776	0.00201673	0.0367261	FDR<0.05	ENSGALG00000033586	NA	NA
ENSGALG00000006379	8.18159	2.48397	0.804992	3.08571	0.00203069	0.0369049	FDR<0.05	SHH	395615	sonic hedgehog
ENSGALG00000001758	795.771	-1.1359	0.368234	-3.08473	0.00203734	0.0369408	FDR<0.05	QSOX2	417129	quiescin sulfhydryl oxidase 2
ENSGALG00000010592	1210.37	1.88869	0.612457	3.08379	0.0020438	0.0370155	FDR<0.05	TET2	422540	tet methylcytosine dioxygenase 2
ENSGALG00000011537	1406.4	1.78839	0.580104	3.08289	0.00205004	0.037086	FDR<0.05	PDE10A	421574	phosphodiesterase 10A
ENSGALG00000044217	108.739	-1.35965	0.441333	-3.08077	0.00206467	0.0373079	FDR<0.05	COPRS	417404	coordinator of PRMT5 and differentiation stimulator
ENSGALG00000044449	214.288	-1.81394	0.58919	-3.0787	0.00207906	0.0374611	FDR<0.05	LAG3	418287	lymphocyte activating 3
ENSGALG00000013528	21.0137	1.39717	0.454075	3.07696	0.00209122	0.0375731	FDR<0.05	TSPAN33	426128	tetraspanin 33
ENSGALG00000004860	737.515	1.34433	0.436956	3.07659	0.00209386	0.0375778	FDR<0.05	RASD1	416507	ras related dexamethasone induced 1
ENSGALG00000041583	2.65686	4.57128	1.48706	3.07404	0.00211182	0.0378143	FDR<0.05	ENSGALG00000041583	NA	NA
ENSGALG00000007538	14.932	2.50974	0.817292	3.0708	0.00213487	0.0380117	FDR<0.05	ENSGALG00000007538	NA	NA
ENSGALG00000009963	42.0746	1.46369	0.476919	3.06906	0.00214731	0.0381045	FDR<0.05	LYZ	396218	lysozyme (renal amyloidosis)
ENSGALG00000012790	60.8871	1.09936	0.35819	3.06922	0.00214621	0.0381045	FDR<0.05	DSP	420869	desmoplakin
ENSGALG00000012536	57.6265	-1.26299	0.411638	-3.0682	0.00215352	0.0381292	FDR<0.05	GALNT13	424319	polypeptide N-acetylgalactosaminyltransferase 13
ENSGALG00000015078	484.994	1.02111	0.332948	3.06686	0.00216322	0.038258	FDR<0.05	MLLT3	427234	MLLT3, super elongation complex subunit
ENSGALG00000013371	124.844	-1.17586	0.383632	-3.06508	0.00217612	0.0384431	FDR<0.05	S1PR4	430495	sphingosine-1-phosphate receptor 4
ENSGALG00000039156	929.007	-1.37413	0.448396	-3.06454	0.00218002	0.038469	FDR<0.05	RASAL3	101747651	RAS protein activator like 3
ENSGALG00000018320	4.81651	2.42031	0.791513	3.05782	0.00222952	0.0392113	FDR<0.05	MIR30C2	777809	microRNA 30c-2
ENSGALG00000031552	7028.77	1.01577	0.332383	3.05601	0.002243	0.0393172	FDR<0.05	ENSGALG00000031552	NA	NA
ENSGALG00000046393	471.345	-1.65203	0.540561	-3.05614	0.00224204	0.0393172	FDR<0.05	SLAMF1	425300	signaling lymphocytic activation molecule family member 1
ENSGALG00000043947	28.9996	-2.43867	0.798339	-3.05468	0.00225298	0.0393587	FDR<0.05	ENSGALG00000043947	NA	NA
ENSGALG00000045816	106.961	-1.05353	0.344856	-3.05497	0.00225083	0.0393587	FDR<0.05	ROBO3	100858578	roundabout guidance receptor 3
ENSGALG00000046372	235.156	-1.71931	0.562828	-3.05478	0.00225229	0.0393587	FDR<0.05	ENSGALG00000046372	NA	NA
ENSGALG00000003105	4.10191	4.70605	1.54209	3.05173	0.00227529	0.0395778	FDR<0.05	ANKFN1	427807	ankyrin repeat and fibronectin type III domain containing 1
ENSGALG00000036963	440.278	-1.66327	0.545049	-3.0516	0.00227628	0.0395778	FDR<0.05	NLE1	417613	notchless homolog 1
ENSGALG00000041480	18.8602	-1.88626	0.618076	-3.05183	0.00227451	0.0395778	FDR<0.05	ENSGALG00000041480	NA	NA
ENSGALG00000046343	19.6766	-1.48974	0.488217	-3.05138	0.00227789	0.0395778	FDR<0.05	ENSGALG00000046343	NA	NA
ENSGALG00000001849	298.963	-1.12049	0.367471	-3.04919	0.00229462	0.0397374	FDR<0.05	ENSGALG00000001849	NA	NA
ENSGALG00000045617	91.3968	-2.43078	0.797476	-3.04809	0.00230298	0.0398385	FDR<0.05	BAALC	420261	brain and acute leukemia, cytoplasmic
ENSGALG00000003736	399.082	1.19639	0.392884	3.04516	0.00232556	0.0401851	FDR<0.05	ABCB9	416834	ATP binding cassette subfamily B member 9
ENSGALG00000039351	10.0067	-2.62548	0.863582	-3.04022	0.00236407	0.0405786	FDR<0.05	ENSGALG00000039351	NA	NA
ENSGALG00000045109	63.2249	-1.47916	0.486576	-3.03994	0.00236629	0.0405786	FDR<0.05	ENSGALG00000045109	NA	NA
ENSGALG00000004550	1288.02	1.24835	0.410751	3.03919	0.00237211	0.0406344	FDR<0.05	PPTC7	416869	PTC7 protein phosphatase homolog
ENSGALG00000030493	5.59568	-2.72748	0.898112	-3.0369	0.00239022	0.0407712	FDR<0.05	ENTPD3	428447	ectonucleoside triphosphate diphosphohydrolase 3
ENSGALG00000033904	4241.04	1.30678	0.430386	3.03629	0.00239507	0.0408065	FDR<0.05	ENSGALG00000033904	NA	NA
ENSGALG00000004293	38.3924	1.14295	0.377115	3.03077	0.00243933	0.0414712	FDR<0.05	PLG	421580	plasminogen
ENSGALG00000044015	20.6213	2.16536	0.714591	3.03021	0.00244384	0.0414816	FDR<0.05	ENSGALG00000044015	NA	NA
ENSGALG00000020989	318.01	1.60305	0.530046	3.02435	0.00249166	0.0422246	FDR<0.05	PLA2G1B	416980	phospholipase A2 group IB
ENSGALG00000004155	109.887	-2.08687	0.690348	-3.02293	0.00250341	0.0423532	FDR<0.05	MYOM3	419690	myomesin 3
ENSGALG00000002086	79.9399	-1.55725	0.515454	-3.02113	0.00251835	0.04253	FDR<0.05	RASL10B	771592	RAS like family 10 member B
ENSGALG00000014878	328.205	-1.17051	0.387473	-3.02088	0.00252044	0.04253	FDR<0.05	MAN1A1	421726	mannosidase alpha class 1A member 1
ENSGALG00000004343	202.804	-1.57887	0.524153	-3.01224	0.00259329	0.0434348	FDR<0.05	HPD	416852	4-hydroxyphenylpyruvate dioxygenase
ENSGALG00000030728	6.06358	3.14883	1.04592	3.01058	0.00260748	0.0436263	FDR<0.05	LOC101751267	101751267	uncharacterized LOC101751267
ENSGALG00000043872	712.642	1.66169	0.552498	3.00759	0.00263324	0.043997	FDR<0.05	SIIL	417691	sucrase-isomaltase, intestinal-like
ENSGALG00000012056	358.206	-1.37577	0.457765	-3.00541	0.00265221	0.0441877	FDR<0.05	GRAP2	770756	GRB2-related adaptor protein 2
ENSGALG00000007786	180.94	1.42187	0.473377	3.00367	0.00266746	0.0443949	FDR<0.05	DOK5	419336	docking protein 5
ENSGALG00000026295	163.979	1.25285	0.417438	3.00128	0.00268847	0.0446506	FDR<0.05	CDR2L	428685	cerebellar degeneration related protein 2 like
ENSGALG00000037876	24.5496	2.55101	0.85018	3.00056	0.00269484	0.0447095	FDR<0.05	ENSGALG00000037876	NA	NA
ENSGALG00000004627	13.026	2.28672	0.762293	2.99978	0.00270171	0.0447764	FDR<0.05	ENSGALG00000004627	NA	NA
ENSGALG00000040390	5.28099	2.7098	0.903663	2.99869	0.00271145	0.0448876	FDR<0.05	ENSGALG00000040390	NA	NA
ENSGALG00000004472	4.76856	3.23703	1.07991	2.99749	0.00272212	0.0449734	FDR<0.05	ASTN1	429070	astrotactin 1
ENSGALG00000039441	866.724	1.07291	0.358007	2.99688	0.00272754	0.0450158	FDR<0.05	ENSGALG00000039441	NA	NA
ENSGALG00000021171	49.5811	-2.11447	0.705696	-2.99629	0.00273284	0.0450562	FDR<0.05	LOC415478	415478	transmembrane protein 2-like
ENSGALG00000032518	348.583	-1.51909	0.50712	-2.99552	0.00273974	0.0450578	FDR<0.05	NCALD	396048	neurocalcin delta
ENSGALG00000040055	128.118	-1.10179	0.367826	-2.99541	0.00274077	0.0450578	FDR<0.05	MANBAL5	107056523	mannosidase, beta A, lysosomal-like 5
ENSGALG00000003554	33.5085	-1.66694	0.556578	-2.99498	0.00274466	0.0450632	FDR<0.05	OPTC	395130	opticin
ENSGALG00000014847	43792.6	1.25543	0.419248	2.99447	0.00274922	0.0450913	FDR<0.05	MYOM1	395805	myomesin 1
ENSGALG00000042632	228.168	-1.01368	0.338686	-2.99297	0.00276278	0.0452197	FDR<0.05	ENSGALG00000042632	NA	NA
ENSGALG00000028886	5.28513	2.66002	0.889484	2.99052	0.00278503	0.0454429	FDR<0.05	PLGL	428593	plasminogen-like
ENSGALG00000041074	12.8949	-2.62989	0.879372	-2.99064	0.00278393	0.0454429	FDR<0.05	ENSGALG00000041074	NA	NA
ENSGALG00000019987	187.712	-1.64848	0.551625	-2.98841	0.00280437	0.0456642	FDR<0.05	LRP11	421629	LDL receptor related protein 11
ENSGALG00000046114	405.276	-1.31818	0.441205	-2.98768	0.002811	0.0457073	FDR<0.05	ENSGALG00000046114	NA	NA
ENSGALG00000042427	107.546	1.00964	0.338446	2.98316	0.00285292	0.0461694	FDR<0.05	ENSGALG00000042427	NA	NA
ENSGALG00000011481	961.796	-1.07175	0.359311	-2.9828	0.00285622	0.0461755	FDR<0.05	GPD1L	420664	glycerol-3-phosphate dehydrogenase 1-like
ENSGALG00000034873	6.80137	-3.10503	1.04136	-2.98171	0.00286644	0.0462935	FDR<0.05	ENSGALG00000034873	NA	NA
ENSGALG00000037410	1785.01	-1.07524	0.36077	-2.98041	0.00287864	0.046443	FDR<0.05	HEPH	422168	hephaestin
ENSGALG00000009303	2349.58	1.30956	0.439585	2.97908	0.00289114	0.0465972	FDR<0.05	ENAH	374180	enabled homolog (Drosophila)
ENSGALG00000043109	10.4863	2.63795	0.88806	2.97047	0.00297349	0.0476814	FDR<0.05	ENSGALG00000043109	NA	NA
ENSGALG00000013100	1189.79	1.14291	0.385199	2.96708	0.00300646	0.0480639	FDR<0.05	GRB10	420948	growth factor receptor bound protein 10
ENSGALG00000029863	26.5447	1.52089	0.512795	2.96588	0.00301821	0.0480721	FDR<0.05	PHYHIPL	423603	phytanoyl-CoA 2-hydroxylase interacting protein like
ENSGALG00000032469	4400.23	-1.07932	0.363852	-2.96636	0.00301344	0.0480721	FDR<0.05	ARHGAP45	420102	Rho GTPase activating protein 45
ENSGALG00000033816	1140.77	-1.19985	0.404565	-2.96578	0.00301914	0.0480721	FDR<0.05	KCTD12	107051871	potassium channel tetramerization domain containing 12
ENSGALG00000029024	80.1715	1.31303	0.443026	2.96377	0.00303892	0.0483384	FDR<0.05	TCF21	421697	transcription factor 21
ENSGALG00000046135	4.1077	4.70641	1.58938	2.96117	0.00306474	0.0486512	FDR<0.05	ENSGALG00000046135	NA	NA
ENSGALG00000017184	625.158	3.65117	1.23343	2.96018	0.00307456	0.0486933	FDR<0.05	MMP7	418983	matrix metallopeptidase 7
ENSGALG00000034436	749.853	1.57947	0.533526	2.96043	0.00307209	0.0486933	FDR<0.05	CEL	417165	carboxyl ester lipase
ENSGALG00000031863	8.22541	-2.53193	0.856321	-2.95675	0.00310897	0.049009	FDR<0.05	MCMDC2	428360	minichromosome maintenance domain containing 2
ENSGALG00000016318	66.5998	-2.24457	0.760034	-2.95325	0.00314445	0.0494696	FDR<0.05	ENSGALG00000016318	NA	NA
ENSGALG00000037467	41.3983	-1.53768	0.520636	-2.95345	0.00314241	0.0494696	FDR<0.05	NEU2	107049056	neuraminidase 2
ENSGALG00000041958	64.1057	-1.00698	0.341016	-2.95287	0.00314838	0.0494822	FDR<0.05	ENSGALG00000041958	NA	NA
ENSGALG00000034134	566.113	1.00888	0.341863	2.95112	0.00316628	0.0496156	FDR<0.05	ZNF302	417303	zinc finger protein 302
ENSGALG00000041773	3.64514	4.06539	1.37755	2.95117	0.00316571	0.0496156	FDR<0.05	LOC107055770	107055770	collagen alpha-1(I) chain-like

## Sheet: WLSvsCH
	baseMean	log2FoldChange	lfcSE	stat	pvalue	padj	sig	SYMBOL	ENTREZID	GENENAME
ENSGALG00000035350	1114.91	8.34508	0.545558	15.2964	8.08e-53	1.04e-48	FDR<0.05	PMEL	396007	premelanosome protein
ENSGALG00000038740	2892.87	8.11531	0.601486	13.4921	1.74e-41	1.12e-37	FDR<0.05	AMY2A	414140	amylase, alpha 2A (pancreatic)
ENSGALG00000007814	470.804	6.45094	0.493421	13.0739	4.64e-39	2e-35	FDR<0.05	ALPP	100859876	alkaline phosphatase, placental
ENSGALG00000039406	577.125	11.9553	0.99648	11.9976	3.66e-33	1.18e-29	FDR<0.05	CTRC	430670	chymotrypsin C
ENSGALG00000043872	398.366	11.9016	1.00104	11.8893	1.35e-32	3.47e-29	FDR<0.05	SIIL	417691	sucrase-isomaltase, intestinal-like
ENSGALG00000008087	305.519	11.5187	1.00682	11.4407	2.62e-30	5.63e-27	FDR<0.05	CPA1	395276	carboxypeptidase A1
ENSGALG00000034436	413.909	9.36402	0.824464	11.3577	6.79e-30	1.25e-26	FDR<0.05	CEL	417165	carboxyl ester lipase
ENSGALG00000005628	132.813	-3.08262	0.27679	-11.1371	8.28e-29	1.19e-25	FDR<0.05	COL9A3	396242	collagen type IX alpha 3 chain
ENSGALG00000032282	130.433	10.2908	0.923176	11.1472	7.39e-29	1.19e-25	FDR<0.05	CALB1	396519	calbindin 1
ENSGALG00000008048	180.621	10.7605	0.992013	10.8471	2.06e-27	2.66e-24	FDR<0.05	CPA2	416682	carboxypeptidase A2
ENSGALG00000020989	175.967	10.7228	0.993678	10.791	3.8e-27	4.45e-24	FDR<0.05	PLA2G1B	416980	phospholipase A2 group IB
ENSGALG00000009231	183.769	10.7853	1.00376	10.7449	6.26e-27	6.73e-24	FDR<0.05	PNLIP	423916	pancreatic lipase
ENSGALG00000005795	136.326	7.42469	0.717214	10.3521	4.09e-25	4.06e-22	FDR<0.05	CYP2C23a	414746	cytochrome P450, family 2, subfamily C, polypeptide 23a
ENSGALG00000007466	145.271	4.61714	0.450166	10.2565	1.11e-24	1.02e-21	FDR<0.05	EDNRB2	373909	endothelin receptor B subtype 2
ENSGALG00000004196	108.886	9.54782	0.933118	10.2322	1.42e-24	1.22e-21	FDR<0.05	UGT1A1	424028	UDP glucuronosyltransferase family 1 member A1
ENSGALG00000016491	102.077	9.93714	0.972863	10.2143	1.71e-24	1.38e-21	FDR<0.05	APOB	396535	apolipoprotein B
ENSGALG00000004568	215.835	9.68377	0.957133	10.1175	4.62e-24	3.51e-21	FDR<0.05	CELA2A	419486	chymotrypsin like elastase family member 2A
ENSGALG00000027296	83.0847	9.64004	0.984217	9.79463	1.19e-22	8.51e-20	FDR<0.05	CPA5	416683	carboxypeptidase A5
ENSGALG00000016805	54.0361	9.01977	0.926744	9.73275	2.19e-22	1.48e-19	FDR<0.05	SULT1C3	395300	sulfotransferase family 1C member 3
ENSGALG00000007311	84.0282	9.17342	0.952681	9.62905	6.03e-22	3.89e-19	FDR<0.05	CLDN2	422292	claudin 2
ENSGALG00000007831	79.9568	7.07075	0.737097	9.59269	8.58e-22	5.27e-19	FDR<0.05	TLX1	395868	T-cell leukemia homeobox 1
ENSGALG00000011986	49.3852	8.88943	0.927616	9.5831	9.42e-22	5.52e-19	FDR<0.05	FABP2	422678	fatty acid binding protein 2
ENSGALG00000035368	212.478	7.25999	0.769431	9.43553	3.89e-21	2.18e-18	FDR<0.05	CTRL	427531	chymotrypsin like
ENSGALG00000000038	79.9121	9.58375	1.02865	9.31686	1.2e-20	6.44e-18	FDR<0.05	CTRB2	431235	chymotrypsinogen B2
ENSGALG00000014950	42.5629	8.67428	0.944425	9.18472	4.13e-20	2.13e-17	FDR<0.05	SOT3A1L	421740	sulfotransferase family 3A, member 1-like
ENSGALG00000019716	111.722	5.71171	0.623591	9.15939	5.22e-20	2.59e-17	FDR<0.05	KRT20	420045	keratin 20
ENSGALG00000038396	131.53	7.05652	0.785819	8.97984	2.71e-19	1.3e-16	FDR<0.05	ENSGALG00000038396	NA	NA
ENSGALG00000045809	197.87	3.45259	0.389188	8.87128	7.23e-19	3.33e-16	FDR<0.05	PRAP1	770818	proline rich acidic protein 1
ENSGALG00000044343	38.9803	8.54792	0.973866	8.77731	1.67e-18	7.45e-16	FDR<0.05	ENSGALG00000044343	NA	NA
ENSGALG00000003904	63.0885	8.2841	0.945159	8.76477	1.87e-18	8.05e-16	FDR<0.05	MLPH	424019	melanophilin
ENSGALG00000009268	54.3179	5.10046	0.585198	8.71579	2.89e-18	1.2e-15	FDR<0.05	FGG	395837	fibrinogen gamma chain
ENSGALG00000016554	50.4701	7.95138	0.918679	8.65523	4.92e-18	1.98e-15	FDR<0.05	ACE2	418623	angiotensin I converting enzyme 2
ENSGALG00000033314	216.695	5.22431	0.603902	8.65093	5.11e-18	2e-15	FDR<0.05	ANGPTRL1	417459	angiopoietin-related protein-like 1
ENSGALG00000043185	177.575	-3.08492	0.357423	-8.63103	6.08e-18	2.31e-15	FDR<0.05	MATN1	396505	matrilin 1, cartilage matrix protein
ENSGALG00000030920	69.3584	3.81847	0.452661	8.4356	3.3e-17	1.21e-14	FDR<0.05	APOC3	100859721	apolipoprotein C3
ENSGALG00000033033	148.807	5.90672	0.702378	8.40961	4.11e-17	1.47e-14	FDR<0.05	MEP1A	422060	meprin A subunit alpha
ENSGALG00000021039	36.7711	5.19104	0.61764	8.40465	4.29e-17	1.5e-14	FDR<0.05	HKDC1	423698	hexokinase domain containing 1
ENSGALG00000001252	38.6257	4.74163	0.572289	8.28538	1.18e-16	4e-14	FDR<0.05	CREB3L3	428333	cAMP responsive element binding protein 3 like 3
ENSGALG00000027526	228.048	-4.12566	0.506511	-8.14525	3.78e-16	1.25e-13	FDR<0.05	COL9A2	396524	collagen type IX alpha 2 chain
ENSGALG00000001203	36.4735	7.96865	0.98177	8.11661	4.79e-16	1.55e-13	FDR<0.05	TMEM45B	419725	transmembrane protein 45B
ENSGALG00000003285	133.505	5.35809	0.664939	8.05802	7.75e-16	2.44e-13	FDR<0.05	CDHR2	416223	cadherin related family member 2
ENSGALG00000044815	20.2569	7.60245	0.946843	8.02926	9.81e-16	3.01e-13	FDR<0.05	LOC107049372	107049372	butyrophilin subfamily 1 member A1-like
ENSGALG00000034934	33.9627	8.34938	1.04544	7.9865	1.39e-15	4.16e-13	FDR<0.05	CLPS	771102	colipase
ENSGALG00000005679	47.2454	7.85272	0.985843	7.96549	1.65e-15	4.83e-13	FDR<0.05	CDX1	395397	caudal type homeobox 1
ENSGALG00000032598	350.381	2.6145	0.332439	7.86459	3.7e-15	1.06e-12	FDR<0.05	MYO1A	396072	myosin IA
ENSGALG00000019527	44.5986	7.32933	0.933712	7.84967	4.17e-15	1.17e-12	FDR<0.05	SLC6A19	420971	solute carrier family 6 member 19
ENSGALG00000034825	27.535	8.04697	1.03577	7.76909	7.91e-15	2.17e-12	FDR<0.05	CELA1	107055420	chymotrypsin like elastase family member 1
ENSGALG00000039764	15.825	7.24686	0.933145	7.76606	8.1e-15	2.18e-12	FDR<0.05	A2M	418251	alpha-2-macroglobulin
ENSGALG00000046217	200.922	4.78201	0.62396	7.66396	1.8e-14	4.75e-12	FDR<0.05	PIT54	395364	PIT54 protein
ENSGALG00000038140	59.7832	2.95338	0.392106	7.53209	4.99e-14	1.29e-11	FDR<0.05	ENSGALG00000038140	NA	NA
ENSGALG00000010825	91.8855	5.79871	0.772607	7.50538	6.12e-14	1.55e-11	FDR<0.05	AGR2	420596	anterior gradient 2, protein disulphide isomerase family member
ENSGALG00000035094	31.3059	7.27209	0.984817	7.3842	1.53e-13	3.8e-11	FDR<0.05	CDH17	420225	cadherin 17
ENSGALG00000033376	55.3982	4.74714	0.645056	7.35926	1.85e-13	4.5e-11	FDR<0.05	APOH	417431	apolipoprotein H
ENSGALG00000038950	68.6896	4.98836	0.678585	7.35112	1.97e-13	4.7e-11	FDR<0.05	MUC2	423101	mucin 2, oligomeric mucus/gel-forming
ENSGALG00000030044	18.5898	7.48029	1.02508	7.29725	2.94e-13	6.89e-11	FDR<0.05	ENSGALG00000030044	NA	NA
ENSGALG00000034868	330.336	2.59734	0.356638	7.28285	3.27e-13	7.53e-11	FDR<0.05	KRT7	395772	keratin 7
ENSGALG00000016144	18.8325	7.49906	1.03513	7.24456	4.34e-13	9.82e-11	FDR<0.05	TMPRSS2	418528	transmembrane protease, serine 2
ENSGALG00000003765	14.6177	7.13298	0.991	7.19776	6.12e-13	1.36e-10	FDR<0.05	A1CF	423680	APOBEC1 complementation factor
ENSGALG00000029024	43.2865	5.0383	0.700259	7.19491	6.25e-13	1.37e-10	FDR<0.05	TCF21	421697	transcription factor 21
ENSGALG00000011838	32.2959	5.09549	0.7185	7.09184	1.32e-12	2.85e-10	FDR<0.05	GUCY2C	417968	guanylate cyclase 2C
ENSGALG00000033386	16.5646	7.31427	1.03642	7.05728	1.7e-12	3.59e-10	FDR<0.05	RHOD	776504	ras homolog family member D
ENSGALG00000004129	22.5697	4.10485	0.582806	7.04326	1.88e-12	3.91e-10	FDR<0.05	SPP2	396080	secreted phosphoprotein 2
ENSGALG00000019756	37.6382	6.83968	0.972015	7.03659	1.97e-12	4.03e-10	FDR<0.05	MLANA	769648	melan-A
ENSGALG00000034822	20.7996	6.69122	0.962486	6.95202	3.6e-12	7.26e-10	FDR<0.05	CDHR5	770055	cadherin related family member 5
ENSGALG00000012790	32.0519	4.18825	0.604539	6.92802	4.27e-12	8.47e-10	FDR<0.05	DSP	420869	desmoplakin
ENSGALG00000016662	29.9262	6.36616	0.919481	6.92365	4.4e-12	8.6e-10	FDR<0.05	GATA4	396392	GATA binding protein 4
ENSGALG00000044592	20.4686	5.52357	0.802869	6.87979	5.99e-12	1.15e-09	FDR<0.05	ENSGALG00000044592	NA	NA
ENSGALG00000046107	39.3863	7.15121	1.04136	6.86715	6.55e-12	1.24e-09	FDR<0.05	CTRB1	100859877	chymotrypsinogen B1
ENSGALG00000044138	26.2062	6.99473	1.02067	6.85308	7.23e-12	1.35e-09	FDR<0.05	GPA33	418445	glycoprotein A33
ENSGALG00000014505	14.2065	7.09236	1.03796	6.83301	8.32e-12	1.53e-09	FDR<0.05	FGFBP1	422826	fibroblast growth factor binding protein 1
ENSGALG00000004243	100.471	4.64707	0.689821	6.73663	1.62e-11	2.95e-09	FDR<0.05	IFITM1	422993	interferon-induced transmembrane protein 1
ENSGALG00000010949	114.067	5.57809	0.83005	6.72019	1.81e-11	3.25e-09	FDR<0.05	GPNMB	428431	glycoprotein nmb
ENSGALG00000003839	11.7605	6.81954	1.01601	6.71205	1.92e-11	3.39e-09	FDR<0.05	GRM2	427575	glutamate metabotropic receptor 2
ENSGALG00000001933	25.7692	4.83259	0.723288	6.68142	2.37e-11	4.13e-09	FDR<0.05	CORO2A	427373	coronin 2A
ENSGALG00000043837	80.04	6.57638	0.987152	6.66198	2.7e-11	4.65e-09	FDR<0.05	C24H11orf34	419791	chromosome 24 C11orf34 homolog
ENSGALG00000030002	53.5597	5.38812	0.810225	6.65015	2.93e-11	4.97e-09	FDR<0.05	KRT18	101749333	keratin 18
ENSGALG00000000309	32.9482	4.95049	0.750353	6.59755	4.18e-11	7e-09	FDR<0.05	LAD1	421160	ladinin 1
ENSGALG00000041978	160.203	3.34052	0.50685	6.59075	4.38e-11	7.24e-09	FDR<0.05	K123	395873	K123 protein
ENSGALG00000038254	18.4086	6.9765	1.05885	6.58873	4.44e-11	7.24e-09	FDR<0.05	CUZD1	423943	CUB and zona pellucida like domains 1
ENSGALG00000000616	92.003	4.74031	0.721925	6.56622	5.16e-11	8.32e-09	FDR<0.05	ELF3	421177	E74 like ETS transcription factor 3
ENSGALG00000002931	68.1141	4.37884	0.671845	6.51763	7.14e-11	1.14e-08	FDR<0.05	REG4	424379	regenerating family member 4
ENSGALG00000042621	12.2464	6.87797	1.05962	6.49098	8.53e-11	1.34e-08	FDR<0.05	HNF4G	428364	hepatocyte nuclear factor 4 gamma
ENSGALG00000036145	17.4913	5.92827	0.931	6.36764	1.92e-10	2.98e-08	FDR<0.05	ENSGALG00000036145	NA	NA
ENSGALG00000038454	12.0593	6.85609	1.08548	6.31619	2.68e-10	4.12e-08	FDR<0.05	PDX1	771348	pancreatic and duodenal homeobox 1
ENSGALG00000039312	13.4867	6.52301	1.03736	6.28808	3.21e-10	4.88e-08	FDR<0.05	ENSGALG00000039312	NA	NA
ENSGALG00000044434	11.9881	6.35421	1.0225	6.21441	5.15e-10	7.73e-08	FDR<0.05	LOC107049156	107049156	pyrin-like
ENSGALG00000014372	10.3966	6.64256	1.06974	6.20949	5.32e-10	7.88e-08	FDR<0.05	SLC34A2	395131	solute carrier family 34 member 2
ENSGALG00000015205	17.7909	7.41397	1.19735	6.192	5.94e-10	8.71e-08	FDR<0.05	TYRP1	395913	tyrosinase related protein 1
ENSGALG00000020388	9.90416	6.08112	0.987464	6.15832	7.35e-10	1.07e-07	FDR<0.05	SPIA3	772339	serpin peptidase inhibitor, clade A (alpha-1 antiproteinase, antitrypsin), member 3
ENSGALG00000031496	238.169	2.73178	0.444265	6.14898	7.8e-10	1.12e-07	FDR<0.05	SPIK5	416235	serine peptidase inhibitor, Kazal type 5
ENSGALG00000017237	14.8392	7.15186	1.16819	6.12216	9.23e-10	1.31e-07	FDR<0.05	TYR	373971	tyrosinase
ENSGALG00000019845	19.0181	6.14227	1.01955	6.02447	1.7e-09	2.38e-07	FDR<0.05	AvBD9	414343	avian beta-defensin 9
ENSGALG00000026137	198.907	3.38877	0.56568	5.9906	2.09e-09	2.9e-07	FDR<0.05	CDKN2B	395076	cyclin dependent kinase inhibitor 2B
ENSGALG00000034960	54.6134	2.0049	0.334911	5.98637	2.15e-09	2.94e-07	FDR<0.05	MLXIPL	101751014	MLX interacting protein like
ENSGALG00000033171	320.385	2.9355	0.494275	5.93901	2.87e-09	3.89e-07	FDR<0.05	TGM4	420706	transglutaminase 4
ENSGALG00000019352	11.3808	6.77173	1.14323	5.92331	3.16e-09	4.24e-07	FDR<0.05	MYRFL	100858458	myelin regulatory factor-like
ENSGALG00000034983	58.8833	5.18825	0.87647	5.91948	3.23e-09	4.3e-07	FDR<0.05	CDX2	374205	caudal type homeobox 2
ENSGALG00000004260	8.21735	6.30353	1.07296	5.87487	4.23e-09	5.57e-07	FDR<0.05	PKP3	422994	plakophilin 3
ENSGALG00000008352	223.759	3.5771	0.611278	5.85183	4.86e-09	6.34e-07	FDR<0.05	CKMT1A	374002	creatine kinase, mitochondrial 1A
ENSGALG00000035619	83.2832	4.05773	0.700067	5.7962	6.78e-09	8.75e-07	FDR<0.05	MTTP	422709	microsomal triglyceride transfer protein
ENSGALG00000001369	74.4212	3.13573	0.542877	5.77614	7.64e-09	9.67e-07	FDR<0.05	HSD11B1b	419861	hydroxysteroid (11-beta) dehydrogenase 1b
ENSGALG00000039728	23.647	3.84448	0.66556	5.77631	7.64e-09	9.67e-07	FDR<0.05	SHOX2	777244	short stature homeobox 2
ENSGALG00000002886	11.4595	6.28583	1.08919	5.77109	7.88e-09	9.86e-07	FDR<0.05	NKX2-5	396073	NK2 homeobox 5
ENSGALG00000002792	20.4011	4.33295	0.760846	5.69492	1.23e-08	1.53e-06	FDR<0.05	SPDEF	428271	SAM pointed domain containing ETS transcription factor
ENSGALG00000010812	32.5104	2.7254	0.481823	5.65645	1.55e-08	1.9e-06	FDR<0.05	RYR2	421508	ryanodine receptor 2
ENSGALG00000046197	24.7113	4.8296	0.857977	5.62906	1.81e-08	2.21e-06	FDR<0.05	ENSGALG00000046197	NA	NA
ENSGALG00000044580	8.73071	6.38975	1.13763	5.61671	1.95e-08	2.35e-06	FDR<0.05	ENSGALG00000044580	NA	NA
ENSGALG00000032713	6.93467	6.06123	1.08141	5.60493	2.08e-08	2.49e-06	FDR<0.05	FOXA1	101752179	forkhead box A1
ENSGALG00000010820	28.3394	3.8788	0.694601	5.58422	2.35e-08	2.78e-06	FDR<0.05	CHGA	423420	chromogranin A
ENSGALG00000042116	8.62348	6.37366	1.14952	5.54463	2.95e-08	3.45e-06	FDR<0.05	FUT9	771133	fucosyltransferase 9
ENSGALG00000014984	50.8763	2.9143	0.528664	5.51257	3.54e-08	4.11e-06	FDR<0.05	F2RL1	427213	F2R like trypsin receptor 1
ENSGALG00000037587	249.806	1.50198	0.272746	5.50688	3.65e-08	4.21e-06	FDR<0.05	ENPP3	426928	ectonucleotide pyrophosphatase/phosphodiesterase 3
ENSGALG00000021450	52.4907	3.92382	0.719184	5.45593	4.87e-08	5.56e-06	FDR<0.05	LOC415662	415662	C-factor-like
ENSGALG00000023934	9.26297	6.47603	1.19291	5.42875	5.67e-08	6.42e-06	FDR<0.05	ENSGALG00000023934	NA	NA
ENSGALG00000005504	8.73299	6.39288	1.17999	5.41775	6.04e-08	6.77e-06	FDR<0.05	HNF1B	427838	HNF1 homeobox B
ENSGALG00000033779	7.09687	6.09018	1.12819	5.39817	6.73e-08	7.42e-06	FDR<0.05	ENSGALG00000033779	NA	NA
ENSGALG00000002775	119.186	2.09214	0.387825	5.39455	6.87e-08	7.45e-06	FDR<0.05	FA2H	415687	fatty acid 2-hydroxylase
ENSGALG00000004591	43.9358	2.24933	0.41696	5.39459	6.87e-08	7.45e-06	FDR<0.05	SERPINC1	424440	serpin family C member 1
ENSGALG00000029504	9.51705	6.02055	1.12192	5.36631	8.04e-08	8.64e-06	FDR<0.05	ENSGALG00000029504	NA	NA
ENSGALG00000027189	754.129	4.13703	0.773483	5.34857	8.87e-08	9.45e-06	FDR<0.05	CELA3B	100857116	chymotrypsin like elastase family member 3B
ENSGALG00000011455	30.0828	4.07283	0.764718	5.32592	1e-07	1.06e-05	FDR<0.05	CL2	422633	liver ribonuclease A
ENSGALG00000000585	12.145	4.10827	0.781595	5.25626	1.47e-07	1.54e-05	FDR<0.05	MYL4	396472	myosin, light chain 4, alkali; atrial, embryonic
ENSGALG00000030235	6.35782	5.92795	1.1287	5.252	1.5e-07	1.57e-05	FDR<0.05	ENSGALG00000030235	NA	NA
ENSGALG00000011806	119.427	2.84772	0.546251	5.2132	1.86e-07	1.92e-05	FDR<0.05	ENSGALG00000011806	NA	NA
ENSGALG00000044402	6.34038	5.42299	1.04138	5.20751	1.91e-07	1.96e-05	FDR<0.05	ENSGALG00000044402	NA	NA
ENSGALG00000011594	7.12868	5.5942	1.07752	5.19176	2.08e-07	2.1e-05	FDR<0.05	NR1H4	373902	nuclear receptor subfamily 1 group H member 4
ENSGALG00000038574	25.8574	3.96731	0.764196	5.19149	2.09e-07	2.1e-05	FDR<0.05	MYO15L	417377	myosin-XV-like
ENSGALG00000015164	9.66083	6.04676	1.16643	5.18399	2.17e-07	2.17e-05	FDR<0.05	ENSGALG00000015164	NA	NA
ENSGALG00000043906	17.6647	4.42165	0.858353	5.15132	2.59e-07	2.55e-05	FDR<0.05	CHDSD	100499421	chicken D-serine dehydratase
ENSGALG00000016415	9.37949	5.51966	1.07762	5.12209	3.02e-07	2.95e-05	FDR<0.05	MAP7D2	418607	MAP7 domain containing 2
ENSGALG00000043353	7.53047	6.17908	1.20851	5.11297	3.17e-07	3.08e-05	FDR<0.05	ENSGALG00000043353	NA	NA
ENSGALG00000011341	5.87502	5.81456	1.13759	5.11131	3.2e-07	3.08e-05	FDR<0.05	UNC93A	421566	unc-93 homolog A (C. elegans)
ENSGALG00000001824	103.491	2.01427	0.395876	5.08813	3.62e-07	3.46e-05	FDR<0.05	LOC100857820	100857820	uncharacterized LOC100857820
ENSGALG00000040619	172.583	2.56873	0.505201	5.08457	3.68e-07	3.49e-05	FDR<0.05	BAAT	769879	bile acid-CoA:amino acid N-acyltransferase
ENSGALG00000016165	6.94073	5.55738	1.0988	5.05766	4.24e-07	4e-05	FDR<0.05	TFF2	418534	trefoil factor 2
ENSGALG00000014976	51.1901	2.47136	0.489201	5.05184	4.38e-07	4.09e-05	FDR<0.05	GATA6	396390	GATA binding protein 6
ENSGALG00000012115	43.1776	2.33949	0.467964	4.9993	5.75e-07	5.34e-05	FDR<0.05	WT1	101747322	Wilms tumor 1
ENSGALG00000042151	149.596	2.40892	0.483867	4.97848	6.41e-07	5.91e-05	FDR<0.05	LOC422270	422270	uncharacterized LOC422270
ENSGALG00000000887	26.8594	3.78013	0.761456	4.96434	6.89e-07	6.31e-05	FDR<0.05	NR0B2	768353	nuclear receptor subfamily 0 group B member 2
ENSGALG00000001936	35.9166	3.37699	0.680583	4.96191	6.98e-07	6.34e-05	FDR<0.05	MYO7B	424751	myosin VIIB
ENSGALG00000013900	13.5895	5.02633	1.01872	4.93398	8.06e-07	7.27e-05	FDR<0.05	MAP7	421689	microtubule associated protein 7
ENSGALG00000034128	557.343	2.6072	0.528692	4.93142	8.16e-07	7.31e-05	FDR<0.05	ENSGALG00000034128	NA	NA
ENSGALG00000024031	13.3485	4.699	0.953271	4.92935	8.25e-07	7.34e-05	FDR<0.05	CYB561	419952	cytochrome b561
ENSGALG00000043645	5.33974	5.67569	1.15191	4.92719	8.34e-07	7.37e-05	FDR<0.05	ENSGALG00000043645	NA	NA
ENSGALG00000035914	19.4182	4.15509	0.844656	4.91927	8.69e-07	7.62e-05	FDR<0.05	ENSGALG00000035914	NA	NA
ENSGALG00000027219	5.86575	5.81488	1.18242	4.91778	8.75e-07	7.63e-05	FDR<0.05	LOC396365	396365	preprogastrin
ENSGALG00000016945	87.7486	-1.77521	0.363	-4.89038	1.01e-06	8.71e-05	FDR<0.05	CNMD	395600	chondromodulin
ENSGALG00000015294	6.76885	6.022	1.24845	4.82357	1.41e-06	0.000120469	FDR<0.05	ADGRG7	418390	adhesion G protein-coupled receptor G7
ENSGALG00000010718	72.047	2.62406	0.546621	4.80051	1.58e-06	0.000134317	FDR<0.05	THSD7A	420585	thrombospondin type 1 domain containing 7A
ENSGALG00000043582	1773.81	8.89882	1.85664	4.79297	1.64e-06	0.00013855	FDR<0.05	LY6CLEL	420301	lymphocyte antigen 6 complex, locus E-like
ENSGALG00000016820	1269.36	1.28482	0.26841	4.78677	1.69e-06	0.000141969	FDR<0.05	GAS6	418737	growth arrest specific 6
ENSGALG00000001662	6.25297	5.41371	1.1329	4.77864	1.76e-06	0.000146882	FDR<0.05	ATP10B	416159	ATPase phospholipid transporting 10B (putative)
ENSGALG00000016483	7.41612	5.17403	1.08426	4.77194	1.82e-06	0.00015088	FDR<0.05	LOC421965	421965	B(0,+)-type amino acid transporter 1-like
ENSGALG00000001946	10.2067	4.05372	0.858937	4.71946	2.36e-06	0.000193064	FDR<0.05	RSPO1	419613	R-spondin 1
ENSGALG00000034101	109.186	2.63311	0.557819	4.72037	2.35e-06	0.000193064	FDR<0.05	FZD5	395571	frizzled class receptor 5
ENSGALG00000022586	500.452	2.5311	0.537012	4.71331	2.44e-06	0.000197744	FDR<0.05	HPX	419076	hemopexin
ENSGALG00000032672	5.13607	5.10909	1.08475	4.70994	2.48e-06	0.000199784	FDR<0.05	KRT5	407779	keratin 5
ENSGALG00000014913	22.2765	4.71566	1.00465	4.69382	2.68e-06	0.000214857	FDR<0.05	ROS1	396192	ROS proto-oncogene 1, receptor tyrosine kinase
ENSGALG00000010494	8.76994	4.49811	0.96079	4.68168	2.85e-06	0.000226576	FDR<0.05	SLC5A9	424625	solute carrier family 5 member 9
ENSGALG00000010229	482.187	-1.14336	0.245119	-4.66452	3.09e-06	0.000244815	FDR<0.05	ABCD4	423349	ATP binding cassette subfamily D member 4
ENSGALG00000015001	2057.87	1.25373	0.271585	4.61635	3.91e-06	0.000307193	FDR<0.05	LAMA4	421749	laminin subunit alpha 4
ENSGALG00000014979	5.63216	5.75502	1.24865	4.60901	4.05e-06	0.000316322	FDR<0.05	FRK	421747	fyn related Src family tyrosine kinase
ENSGALG00000015366	4.31623	5.37484	1.17016	4.59324	4.36e-06	0.000339145	FDR<0.05	MAT2A	427292	methionine adenosyltransferase 2A
ENSGALG00000011717	37.2204	2.88029	0.630343	4.5694	4.89e-06	0.000375568	FDR<0.05	LOC417937	417937	solute carrier family 23 member 1-like
ENSGALG00000016377	556.611	1.68865	0.369496	4.57013	4.87e-06	0.000375568	FDR<0.05	PXDN	421914	peroxidasin
ENSGALG00000023761	5.69962	5.26994	1.15415	4.56609	4.97e-06	0.000379289	FDR<0.05	ENSGALG00000023761	NA	NA
ENSGALG00000005452	432.309	-1.1085	0.243945	-4.54405	5.52e-06	0.000418747	FDR<0.05	TADA2A	417656	transcriptional adaptor 2A
ENSGALG00000037020	4.89619	5.55281	1.22463	4.53426	5.78e-06	0.000433544	FDR<0.05	SCT	423015	secretin
ENSGALG00000042059	54.3941	3.59794	0.793405	4.5348	5.77e-06	0.000433544	FDR<0.05	ENSGALG00000042059	NA	NA
ENSGALG00000030031	13.7769	3.97152	0.878485	4.52088	6.16e-06	0.000459206	FDR<0.05	TTPA	771074	alpha tocopherol transfer protein
ENSGALG00000039536	51.3246	-3.59874	0.797147	-4.51453	6.35e-06	0.00047047	FDR<0.05	C2H8ORF22	425711	chromosome 2 open reading frame, human C8orf22
ENSGALG00000034007	1264.25	1.8597	0.412741	4.50573	6.61e-06	0.000487576	FDR<0.05	ITGA6	396226	integrin subunit alpha 6
ENSGALG00000044330	5.48004	5.72116	1.27621	4.48292	7.36e-06	0.000539663	FDR<0.05	ENSGALG00000044330	NA	NA
ENSGALG00000010219	686.857	-1.0439	0.233077	-4.47878	7.51e-06	0.000547115	FDR<0.05	UROD	424590	uroporphyrinogen decarboxylase
ENSGALG00000007636	6.56887	5.9788	1.33552	4.47678	7.58e-06	0.000547516	FDR<0.05	PCK1	396458	phosphoenolpyruvate carboxykinase 1
ENSGALG00000034626	4.83021	5.02372	1.12231	4.47623	7.6e-06	0.000547516	FDR<0.05	ENSGALG00000034626	NA	NA
ENSGALG00000008969	571.996	1.0372	0.232852	4.45435	8.41e-06	0.000603055	FDR<0.05	EPCAM	421292	epithelial cell adhesion molecule
ENSGALG00000003751	41.629	2.68945	0.605045	4.44504	8.79e-06	0.000622858	FDR<0.05	ASAH2	423679	N-acylsphingosine amidohydrolase 2
ENSGALG00000032577	215.613	1.69903	0.383589	4.4293	9.45e-06	0.000666421	FDR<0.05	MECOM	424997	MDS1 and EVI1 complex locus
ENSGALG00000025935	40.3334	3.36012	0.762227	4.40829	1.04e-05	0.00072496	FDR<0.05	XPNPEP2	422137	X-prolyl aminopeptidase (aminopeptidase P) 2, membrane-bound
ENSGALG00000003163	154.621	-3.20687	0.729381	-4.3967	1.1e-05	0.000754151	FDR<0.05	GNAO1	415698	G protein subunit alpha o1
ENSGALG00000036432	366.417	-1.08404	0.246919	-4.39026	1.13e-05	0.00077274	FDR<0.05	DNAJC17	770519	DnaJ heat shock protein family (Hsp40) member C17
ENSGALG00000040264	13.5551	-2.42401	0.553001	-4.38336	1.17e-05	0.000793423	FDR<0.05	C9H2ORF82	768774	chromosome 9 open reading frame, human C2orf82
ENSGALG00000005934	4.011	5.26465	1.20768	4.35933	1.3e-05	0.000881133	FDR<0.05	SLC22A13	420423	solute carrier family 22 member 13
ENSGALG00000031920	4.36829	4.88954	1.12219	4.35715	1.32e-05	0.000885311	FDR<0.05	ENSGALG00000031920	NA	NA
ENSGALG00000036726	602.75	1.84088	0.423673	4.34506	1.39e-05	0.000930637	FDR<0.05	ENSGALG00000036726	NA	NA
ENSGALG00000000293	128.49	1.98597	0.458067	4.33554	1.45e-05	0.000961901	FDR<0.05	A2ML4	100858010	alpha-2-macroglobulin-like 4
ENSGALG00000006454	20.498	3.86266	0.898142	4.30073	1.7e-05	0.00111476	FDR<0.05	SLC22A18	423089	solute carrier family 22 member 18
ENSGALG00000015492	28.7998	2.5354	0.589909	4.29794	1.72e-05	0.00112315	FDR<0.05	PDZK1	418460	PDZ domain containing 1
ENSGALG00000017272	7415.85	1.72995	0.402717	4.2957	1.74e-05	0.00112885	FDR<0.05	VWF	419031	von Willebrand factor
ENSGALG00000011443	13.8047	3.37009	0.7849	4.29366	1.76e-05	0.00113361	FDR<0.05	EXOC3L4	423476	exocyst complex component 3 like 4
ENSGALG00000037666	32.414	-2.82158	0.657533	-4.29117	1.78e-05	0.00114068	FDR<0.05	ENSGALG00000037666	NA	NA
ENSGALG00000037595	419.248	2.58481	0.6026	4.28944	1.79e-05	0.00114294	FDR<0.05	USF1L	107049002	upstream stimulatory factor 1-like
ENSGALG00000025924	9.26815	3.61612	0.844154	4.28372	1.84e-05	0.00116222	FDR<0.05	AQP10	101749384	aquaporin 10
ENSGALG00000000901	4.33668	5.38131	1.2608	4.26818	1.97e-05	0.00122223	FDR<0.05	CHST4	427567	carbohydrate (N-acetylglucosamine 6-O) sulfotransferase 4
ENSGALG00000001405	52.8858	1.78326	0.421836	4.22737	2.36e-05	0.00145934	FDR<0.05	IRF6	419863	interferon regulatory factor 6
ENSGALG00000013688	763.557	-1.01251	0.239887	-4.22076	2.43e-05	0.00149564	FDR<0.05	UROS	426223	uroporphyrinogen III synthase
ENSGALG00000004267	16.2554	4.38265	1.03864	4.21959	2.45e-05	0.00149632	FDR<0.05	SIGIRR	422995	single Ig and TIR domain containing
ENSGALG00000007611	1058.48	-2.69773	0.643429	-4.19274	2.76e-05	0.00164594	FDR<0.05	RPL35A	424924	ribosomal protein L35a
ENSGALG00000012541	981.491	-3.63403	0.866595	-4.19345	2.75e-05	0.00164594	FDR<0.05	MB	418056	myoglobin
ENSGALG00000013468	55.0472	1.79811	0.42867	4.19462	2.73e-05	0.00164594	FDR<0.05	TLR3	422720	toll like receptor 3
ENSGALG00000033917	6.98153	4.54595	1.08346	4.19577	2.72e-05	0.00164594	FDR<0.05	ENSGALG00000033917	NA	NA
ENSGALG00000004285	29.3418	2.97636	0.711461	4.18345	2.87e-05	0.00170684	FDR<0.05	HNF4A	419198	hepatocyte nuclear factor 4 alpha
ENSGALG00000039839	195.912	-1.08287	0.260224	-4.16128	3.16e-05	0.00185564	FDR<0.05	HEXDC	417343	hexosaminidase D
ENSGALG00000035945	10.3273	-3.76254	0.909852	-4.13534	3.54e-05	0.00206888	FDR<0.05	LOC427533	427533	fibulin 7
ENSGALG00000013239	465.302	1.67966	0.407378	4.1231	3.74e-05	0.00216239	FDR<0.05	NES	395890	nestin
ENSGALG00000043732	7.51468	3.52845	0.85557	4.12409	3.72e-05	0.00216239	FDR<0.05	ENSGALG00000043732	NA	NA
ENSGALG00000040865	26.7098	1.75706	0.427271	4.11229	3.92e-05	0.00225613	FDR<0.05	ENSGALG00000040865	NA	NA
ENSGALG00000000920	86.2688	2.39276	0.584498	4.0937	4.25e-05	0.00242909	FDR<0.05	ENSGALG00000000920	NA	NA
ENSGALG00000023070	3.94175	4.73967	1.15795	4.09315	4.26e-05	0.00242909	FDR<0.05	SPIA1	423434	serpin peptidase inhibitor, clade A (alpha-1 antiproteinase, antitrypsin), member 1
ENSGALG00000002276	406.979	-2.13467	0.522432	-4.08602	4.39e-05	0.0024829	FDR<0.05	EME2	416400	essential meiotic structure-specific endonuclease subunit 2
ENSGALG00000003677	95.5598	1.31179	0.320988	4.08672	4.38e-05	0.0024829	FDR<0.05	NTNG2	417171	netrin G2
ENSGALG00000023925	14.1844	3.6692	0.901948	4.06808	4.74e-05	0.00265859	FDR<0.05	CYP2C45	414833	cytochrome P-450 2C45
ENSGALG00000035332	149.75	-2.12339	0.523126	-4.05903	4.93e-05	0.00275185	FDR<0.05	ENSGALG00000035332	NA	NA
ENSGALG00000007045	157.53	1.1064	0.272923	4.05388	5.04e-05	0.00280099	FDR<0.05	ADGRA1L	423825	adhesion G protein-coupled receptor A1-like
ENSGALG00000007439	1978.97	1.0952	0.271113	4.03965	5.35e-05	0.00295893	FDR<0.05	PRELID3B	419310	PRELI domain containing 3B
ENSGALG00000042476	78.3657	-1.17704	0.291416	-4.03903	5.37e-05	0.00295893	FDR<0.05	TEX9	425342	testis expressed 9
ENSGALG00000017184	427.358	6.78343	1.68049	4.03657	5.42e-05	0.00297734	FDR<0.05	MMP7	418983	matrix metallopeptidase 7
ENSGALG00000033129	6296.53	1.27622	0.316302	4.03481	5.46e-05	0.00298701	FDR<0.05	ZFP36L2	107052930	ZFP36 ring finger protein like 2
ENSGALG00000002064	1174.71	-1.0667	0.264496	-4.03296	5.51e-05	0.00299796	FDR<0.05	ENSGALG00000002064	NA	NA
ENSGALG00000034111	13.6426	2.87235	0.713057	4.02823	5.62e-05	0.00304609	FDR<0.05	FOXF1	395624	forkhead box F1
ENSGALG00000003726	275.755	1.79729	0.44707	4.02014	5.82e-05	0.00312812	FDR<0.05	EGFLAM	427445	EGF like, fibronectin type III and laminin G domains
ENSGALG00000040880	116.885	1.94604	0.484089	4.02	5.82e-05	0.00312812	FDR<0.05	EDN3	768509	endothelin 3
ENSGALG00000015358	78.5838	2.13946	0.535216	3.99737	6.41e-05	0.00342317	FDR<0.05	MYH15	395534	myosin, heavy chain 15
ENSGALG00000030275	175.157	-1.2793	0.320084	-3.99675	6.42e-05	0.00342317	FDR<0.05	SMPDL3A	776223	sphingomyelin phosphodiesterase acid like 3A
ENSGALG00000012775	4.88079	5.55225	1.38996	3.99452	6.48e-05	0.0034413	FDR<0.05	TFAP2A	395982	transcription factor AP-2 alpha
ENSGALG00000041925	34.3011	1.34665	0.337927	3.98502	6.75e-05	0.00356735	FDR<0.05	ENSGALG00000041925	NA	NA
ENSGALG00000032571	57.2492	3.35557	0.842757	3.98166	6.84e-05	0.00360341	FDR<0.05	MRT4	107057348	mRNA turnover protein 4 homolog
ENSGALG00000036190	13.58	3.39295	0.853049	3.97743	6.97e-05	0.00365308	FDR<0.05	ENSGALG00000036190	NA	NA
ENSGALG00000017234	382.401	1.32927	0.334438	3.97464	7.05e-05	0.00366635	FDR<0.05	NAALAD2	419010	N-acetylated alpha-linked acidic dipeptidase 2
ENSGALG00000039325	20.077	4.30867	1.08401	3.97476	7.05e-05	0.00366635	FDR<0.05	LOC107056335	107056335	zinc transporter 9-like
ENSGALG00000018534	4.65606	4.48041	1.12858	3.96996	7.19e-05	0.00372419	FDR<0.05	AQP7	426892	aquaporin 7
ENSGALG00000030318	11.8204	4.32512	1.09526	3.94895	7.85e-05	0.00403412	FDR<0.05	LOC107056420	107056420	intestinal mucin-like protein
ENSGALG00000015593	7.67214	2.9092	0.737937	3.94234	8.07e-05	0.0041306	FDR<0.05	EPHA7	395967	EPH receptor A7
ENSGALG00000001621	1660.05	1.60876	0.409134	3.93209	8.42e-05	0.00427676	FDR<0.05	CLDN5	374028	claudin 5
ENSGALG00000042533	311.544	-1.00798	0.25674	-3.92607	8.63e-05	0.00436796	FDR<0.05	TSPOAP1	417469	TSPO associated protein 1
ENSGALG00000014252	3.78902	4.65523	1.19183	3.90595	9.39e-05	0.00472944	FDR<0.05	A2ML2	427942	alpha-2-macroglobulin-like 2
ENSGALG00000013969	4.64511	5.48152	1.40566	3.89962	9.63e-05	0.00483598	FDR<0.05	ALDH8A1	421695	aldehyde dehydrogenase 8 family member A1
ENSGALG00000000059	20.2778	2.63031	0.674799	3.89791	9.7e-05	0.00485122	FDR<0.05	ENSGALG00000000059	NA	NA
ENSGALG00000012731	333.056	-1.09858	0.282507	-3.88868	0.00010079	0.00502004	FDR<0.05	TBC1D7	420853	TBC1 domain family member 7
ENSGALG00000030884	14.8002	3.25946	0.840763	3.87679	0.000105845	0.00525152	FDR<0.05	ENSGALG00000030884	NA	NA
ENSGALG00000033437	9.76248	4.67775	1.20695	3.87569	0.000106322	0.005255	FDR<0.05	PDS5AL	107056309	sister chromatid cohesion protein PDS5 homolog A-like
ENSGALG00000036848	20.4427	1.74429	0.451208	3.86582	0.000110718	0.00545137	FDR<0.05	ENSGALG00000036848	NA	NA
ENSGALG00000046330	6.24712	5.39753	1.3973	3.86284	0.000112077	0.00549733	FDR<0.05	ENSGALG00000046330	NA	NA
ENSGALG00000019719	19.3999	3.49214	0.905571	3.85628	0.000115126	0.00562549	FDR<0.05	KRT19	395861	keratin 19
ENSGALG00000004221	20.7687	2.47711	0.642697	3.85424	0.000116091	0.00565121	FDR<0.05	IL22RA1	419692	interleukin 22 receptor subunit alpha 1
ENSGALG00000040070	53.1013	1.9527	0.507318	3.84906	0.000118571	0.00575025	FDR<0.05	PDIA2	100857897	protein disulfide isomerase family A member 2
ENSGALG00000029725	63.012	2.0271	0.526778	3.8481	0.000119038	0.00575129	FDR<0.05	ENSGALG00000029725	NA	NA
ENSGALG00000023847	44.8606	2.94321	0.768254	3.83104	0.000127604	0.00614213	FDR<0.05	HAP1	100857812	huntingtin associated protein 1
ENSGALG00000006434	855.358	-1.1745	0.307307	-3.82191	0.000132424	0.00630355	FDR<0.05	TSR3	416590	TSR3, acp transferase ribosome maturation factor
ENSGALG00000038092	835.891	1.60915	0.420934	3.8228	0.000131945	0.00630355	FDR<0.05	ENSGALG00000038092	NA	NA
ENSGALG00000008399	376.902	1.20028	0.314491	3.81657	0.000135319	0.00641768	FDR<0.05	ANKRD12	425900	ankyrin repeat domain 12
ENSGALG00000006833	47.7609	1.3573	0.355943	3.81324	0.000137157	0.00648103	FDR<0.05	ITIH2	419110	inter-alpha-trypsin inhibitor heavy chain 2
ENSGALG00000028376	3.57801	5.09676	1.33852	3.80776	0.000140229	0.00660204	FDR<0.05	FGF19	395394	fibroblast growth factor 19
ENSGALG00000041730	24.7232	2.53638	0.666522	3.80539	0.000141579	0.00664133	FDR<0.05	GPR20	428381	G protein-coupled receptor 20
ENSGALG00000036444	52.6922	1.8649	0.490231	3.80413	0.000142306	0.00665125	FDR<0.05	ENSGALG00000036444	NA	NA
ENSGALG00000035067	3.44887	4.52052	1.18875	3.80275	0.000143101	0.00666429	FDR<0.05	ENSGALG00000035067	NA	NA
ENSGALG00000030697	5.23292	-5.56376	1.46352	-3.80163	0.000143748	0.00667031	FDR<0.05	GR42L7	101747392	G-protein coupled receptor 42-like 7
ENSGALG00000002170	10.5351	3.05868	0.805702	3.79629	0.000146877	0.00676683	FDR<0.05	BARL	419888	bile acid receptor-like
ENSGALG00000019663	39.2318	1.36314	0.359054	3.79648	0.000146763	0.00676683	FDR<0.05	ACBD7	420531	acyl-CoA binding domain containing 7
ENSGALG00000007028	12.1315	2.83849	0.748553	3.79197	0.000149457	0.00686119	FDR<0.05	CNKSR2L	101749809	connector enhancer of kinase suppressor of Ras 2-like
ENSGALG00000010901	12.7582	4.0252	1.06242	3.78869	0.000151442	0.00692768	FDR<0.05	ABCB5	420606	ATP binding cassette subfamily B member 5
ENSGALG00000039953	34.4734	2.94513	0.777782	3.78657	0.000152741	0.00696241	FDR<0.05	ENSGALG00000039953	NA	NA
ENSGALG00000036158	470.067	-2.33141	0.616594	-3.78111	0.00015613	0.0070918	FDR<0.05	LOC107049120	107049120	class I histocompatibility antigen, F10 alpha chain-like
ENSGALG00000036418	15.464	2.99506	0.792329	3.78007	0.000156784	0.00709655	FDR<0.05	ANXA13	420342	annexin A13
ENSGALG00000028886	3.34846	5.00515	1.32455	3.77875	0.000157618	0.00710419	FDR<0.05	PLGL	428593	plasminogen-like
ENSGALG00000008890	619.174	1.38518	0.367201	3.77226	0.000161776	0.00724622	FDR<0.05	ADGRL4	424546	adhesion G protein-coupled receptor L4
ENSGALG00000008217	183.222	-1.1272	0.299186	-3.76754	0.000164864	0.00734288	FDR<0.05	RNFT2	427723	ring finger protein, transmembrane 2
ENSGALG00000041559	53.5733	2.42233	0.643499	3.76431	0.000167011	0.00737822	FDR<0.05	ENSGALG00000041559	NA	NA
ENSGALG00000002632	161.684	1.78635	0.478401	3.73401	0.000188458	0.00824104	FDR<0.05	CALCRL	423990	calcitonin receptor like receptor
ENSGALG00000007395	37.1898	2.29191	0.613757	3.73424	0.000188285	0.00824104	FDR<0.05	ABCC2	423828	ATP binding cassette subfamily C member 2
ENSGALG00000031341	1480.51	2.20887	0.592334	3.72909	0.000192171	0.00837504	FDR<0.05	MGAM	425545	maltase-glucoamylase (alpha-glucosidase)
ENSGALG00000002675	19.3679	2.36336	0.634499	3.72477	0.000195494	0.00846268	FDR<0.05	SCUBE3	419896	signal peptide, CUB domain and EGF like domain containing 3
ENSGALG00000039118	117.939	1.25307	0.336588	3.72287	0.00019697	0.00849806	FDR<0.05	MEIS2	395588	Meis homeobox 2
ENSGALG00000025751	13294.9	-1.58014	0.42588	-3.7103	0.000207016	0.00890167	FDR<0.05	NMRK2	100858798	nicotinamide riboside kinase 2
ENSGALG00000011182	179.507	1.40773	0.379955	3.70499	0.000211397	0.00902988	FDR<0.05	DLL1	395820	delta like canonical Notch ligand 1
ENSGALG00000033904	2970.89	1.56432	0.423547	3.69339	0.000221284	0.00942102	FDR<0.05	ENSGALG00000033904	NA	NA
ENSGALG00000017091	690.378	1.14073	0.30958	3.68477	0.000228909	0.00971359	FDR<0.05	FLT1	374100	fms related tyrosine kinase 1
ENSGALG00000038293	112.991	1.44486	0.392811	3.67826	0.000234833	0.00993226	FDR<0.05	ENSGALG00000038293	NA	NA
ENSGALG00000003991	752.441	-1.09953	0.299211	-3.67476	0.000238075	0.0100365	FDR<0.05	MRTO4	428192	MRT4 homolog, ribosome maturation factor
ENSGALG00000006354	25.1033	2.69966	0.734948	3.67327	0.000239469	0.0100624	FDR<0.05	GAL3ST2	424854	galactose-3-O-sulfotransferase 2
ENSGALG00000005352	159.369	2.07301	0.564929	3.6695	0.000243024	0.0101457	FDR<0.05	GATA5	396391	GATA binding protein 5
ENSGALG00000001768	37.55	2.39466	0.654089	3.66107	0.000251165	0.0103835	FDR<0.05	TENM2	373854	teneurin transmembrane protein 2
ENSGALG00000003594	6091.44	-1.51892	0.414862	-3.66125	0.000250986	0.0103835	FDR<0.05	ANK1	396311	ankyrin 1
ENSGALG00000007388	69.3376	5.73309	1.5663	3.66028	0.000251941	0.0103835	FDR<0.05	ENSGALG00000007388	NA	NA
ENSGALG00000008514	354.294	1.58385	0.433184	3.6563	0.000255879	0.0105122	FDR<0.05	DLL4	423208	delta like canonical Notch ligand 4
ENSGALG00000043831	36.7571	-1.63982	0.448878	-3.65316	0.000259036	0.0106081	FDR<0.05	LRRC73	421454	leucine rich repeat containing 73
ENSGALG00000007508	283.818	-1.13069	0.309582	-3.65233	0.000259875	0.0106088	FDR<0.05	HPSE2	423834	heparanase 2 (inactive)
ENSGALG00000045851	6.18163	2.84931	0.782785	3.63996	0.00027268	0.0110269	FDR<0.05	ENSGALG00000045851	NA	NA
ENSGALG00000009955	20.609	2.10075	0.577444	3.63802	0.000274746	0.0110757	FDR<0.05	ABCG5	421401	ATP binding cassette subfamily G member 5
ENSGALG00000002240	91.6484	-1.30143	0.358207	-3.63318	0.000279954	0.0112156	FDR<0.05	C12H3orf18	415914	chromosome 12 C3orf18 homolog
ENSGALG00000038439	15.7914	-5.03808	1.39394	-3.61427	0.0003012	0.0119922	FDR<0.05	ENSGALG00000038439	NA	NA
ENSGALG00000042289	3.06025	-4.7879	1.32535	-3.61255	0.000303197	0.0120346	FDR<0.05	SUSD5	420721	sushi domain containing 5
ENSGALG00000036804	46.0812	1.49653	0.414382	3.61148	0.00030445	0.0120473	FDR<0.05	ENSGALG00000036804	NA	NA
ENSGALG00000035839	70.9673	-2.5016	0.695061	-3.5991	0.000319318	0.0125585	FDR<0.05	TMEM255B	418738	transmembrane protein 255B
ENSGALG00000034927	77.9758	1.56041	0.434971	3.58738	0.000334013	0.0130569	FDR<0.05	ENSGALG00000034927	NA	NA
ENSGALG00000000226	368.628	-1.53047	0.427254	-3.58211	0.000340831	0.0132431	FDR<0.05	TMEM9	421157	transmembrane protein 9
ENSGALG00000030395	15.5173	-3.24218	0.905983	-3.57863	0.000345399	0.0133087	FDR<0.05	LOC107057240	107057240	synergin gamma-like
ENSGALG00000003518	1170.26	-1.20356	0.336762	-3.57391	0.000351684	0.0134223	FDR<0.05	GPAT4	426788	glycerol-3-phosphate acyltransferase 4
ENSGALG00000007905	7301.05	1.32687	0.371132	3.57518	0.000349985	0.0134223	FDR<0.05	LAMB1	396478	laminin subunit beta 1
ENSGALG00000032087	13.526	2.25807	0.631806	3.57399	0.000351577	0.0134223	FDR<0.05	MC5R	421047	melanocortin 5 receptor
ENSGALG00000030834	12.0491	3.09662	0.867909	3.56791	0.000359842	0.0136931	FDR<0.05	ATP8B1	426857	ATPase phospholipid transporting 8B1
ENSGALG00000010053	403.385	1.14448	0.322392	3.54996	0.000385292	0.0144484	FDR<0.05	PTPRF	424568	protein tyrosine phosphatase, receptor type F
ENSGALG00000044347	2.65159	4.67106	1.31577	3.55006	0.000385147	0.0144484	FDR<0.05	LOC107052479	107052479	solute carrier family 22 member 13-like
ENSGALG00000005253	305.175	-2.69377	0.76007	-3.54411	0.000393947	0.0146876	FDR<0.05	C1QTNF8	427666	C1q and tumor necrosis factor related protein 8
ENSGALG00000043283	23.5158	-1.75641	0.495881	-3.54199	0.000397121	0.0147192	FDR<0.05	LGI2	422809	leucine rich repeat LGI family member 2
ENSGALG00000002421	1088.99	-1.15368	0.326299	-3.53566	0.000406752	0.0149917	FDR<0.05	SELENOU	423625	selenoprotein U
ENSGALG00000009173	12.5163	2.84473	0.804779	3.53479	0.000408097	0.0149984	FDR<0.05	GFRA1	395994	GDNF family receptor alpha 1
ENSGALG00000026846	248.427	-1.10401	0.312955	-3.52769	0.000419209	0.0152539	FDR<0.05	JMJD7	423221	jumonji domain containing 7
ENSGALG00000037671	157.739	-2.30213	0.652657	-3.52733	0.000419779	0.0152539	FDR<0.05	LOC418114	418114	pseudouridine-5'-phosphate glycosidase-like
ENSGALG00000033531	2.51376	4.59819	1.30639	3.51978	0.000431908	0.0156506	FDR<0.05	ENSGALG00000033531	NA	NA
ENSGALG00000035266	149.686	1.29617	0.368397	3.51841	0.000434147	0.0156877	FDR<0.05	ANOS1	396395	anosmin 1
ENSGALG00000009992	405.628	1.32412	0.376453	3.51735	0.000435871	0.0156936	FDR<0.05	ARHGAP5	428883	Rho GTPase activating protein 5
ENSGALG00000023760	8.36583	3.48493	0.990932	3.51682	0.000436743	0.0156936	FDR<0.05	CHIA	395072	chitinase, acidic
ENSGALG00000032349	1721.39	1.29426	0.368538	3.51187	0.000444971	0.0159006	FDR<0.05	CDH5	374068	cadherin 5
ENSGALG00000028960	511.54	-1.03576	0.29547	-3.50548	0.00045579	0.0161975	FDR<0.05	NEU3	430542	neuraminidase 3
ENSGALG00000016132	2.91816	4.80762	1.37261	3.50252	0.000460871	0.0163331	FDR<0.05	ENSGALG00000016132	NA	NA
ENSGALG00000016507	66.9331	-1.02965	0.294708	-3.4938	0.000476198	0.016784	FDR<0.05	FNDC4	421981	fibronectin type III domain containing 4
ENSGALG00000004401	67.6244	3.87025	1.108	3.49302	0.000477589	0.0167872	FDR<0.05	WNT11B	100170842	wingless-type MMTV integration site family, member 11b
ENSGALG00000029353	11.597	2.86704	0.821271	3.49098	0.000481248	0.0168698	FDR<0.05	ENSGALG00000029353	NA	NA
ENSGALG00000001840	842.747	1.04053	0.298211	3.48924	0.000484388	0.0169339	FDR<0.05	TEK	427368	TEK receptor tyrosine kinase
ENSGALG00000037156	334.394	2.42062	0.694296	3.48643	0.000489511	0.0170667	FDR<0.05	LOC420807	420807	uncharacterized LOC420807
ENSGALG00000045238	18.3409	2.99731	0.86023	3.48431	0.000493409	0.0171563	FDR<0.05	ENSGALG00000045238	NA	NA
ENSGALG00000006208	4.53067	4.92175	1.41331	3.48243	0.000496881	0.0172306	FDR<0.05	OTOG	423075	otogelin
ENSGALG00000011434	560.399	-1.79099	0.514779	-3.47914	0.000503021	0.0173783	FDR<0.05	SLC11A1	395811	solute carrier family 11 member 1
ENSGALG00000032781	93.4623	1.3702	0.393881	3.47871	0.000503836	0.0173783	FDR<0.05	ENSGALG00000032781	NA	NA
ENSGALG00000028214	7.67601	4.11351	1.18656	3.46675	0.000526791	0.0179778	FDR<0.05	OTOP3	422112	otopetrin 3
ENSGALG00000029935	17.9202	2.44908	0.706752	3.46526	0.000529722	0.0180301	FDR<0.05	EPB41L4B	420962	erythrocyte membrane protein band 4.1 like 4B
ENSGALG00000037280	63.3104	2.44761	0.707246	3.46076	0.000538651	0.0182378	FDR<0.05	ENSGALG00000037280	NA	NA
ENSGALG00000003689	828.753	1.34197	0.388121	3.45762	0.000544979	0.0184037	FDR<0.05	PAPSS2	423678	3'-phosphoadenosine 5'-phosphosulfate synthase 2
ENSGALG00000013058	33.4192	2.26716	0.655918	3.45647	0.00054729	0.0184335	FDR<0.05	ENSGALG00000013058	NA	NA
ENSGALG00000038056	24.2496	3.94488	1.14256	3.45266	0.000555097	0.0185994	FDR<0.05	ENSGALG00000038056	NA	NA
ENSGALG00000036798	18342.6	1.39957	0.405515	3.45134	0.000557806	0.0186392	FDR<0.05	COL4A1	395530	collagen type IV alpha 1 chain
ENSGALG00000035963	264.807	-1.14486	0.331928	-3.44911	0.000562432	0.0186994	FDR<0.05	METTL18	424400	methyltransferase like 18
ENSGALG00000042236	705.892	1.36407	0.395986	3.44475	0.000571586	0.0189549	FDR<0.05	ENSGALG00000042236	NA	NA
ENSGALG00000007300	1071.21	-1.2282	0.357071	-3.43966	0.000582451	0.0192657	FDR<0.05	PYCR1	769203	pyrroline-5-carboxylate reductase 1
ENSGALG00000032637	1869.33	1.26223	0.367244	3.43702	0.00058815	0.019338	FDR<0.05	ENSGALG00000032637	NA	NA
ENSGALG00000041961	34.3341	-3.58879	1.04429	-3.43657	0.000589135	0.019338	FDR<0.05	ENSGALG00000041961	NA	NA
ENSGALG00000015143	592.206	5.70492	1.6608	3.43504	0.000592476	0.0193983	FDR<0.05	TTR	396277	transthyretin
ENSGALG00000002496	3.14602	4.91534	1.43283	3.43052	0.000602436	0.0194772	FDR<0.05	SFTPA1	423630	surfactant protein A1
ENSGALG00000005077	1287.87	1.34111	0.390748	3.43216	0.000598789	0.0194772	FDR<0.05	F8	422199	coagulation factor VIII
ENSGALG00000017274	99.506	1.683	0.490523	3.43104	0.000601278	0.0194772	FDR<0.05	CD9	395527	CD9 molecule
ENSGALG00000044780	2.34617	4.49731	1.31007	3.43286	0.000597242	0.0194772	FDR<0.05	ENSGALG00000044780	NA	NA
ENSGALG00000035007	38.7113	-2.02311	0.590347	-3.42699	0.000610308	0.0196824	FDR<0.05	USP35	419030	ubiquitin specific peptidase 35
ENSGALG00000003465	41.6751	2.62586	0.766436	3.42606	0.000612398	0.0197006	FDR<0.05	OCM2	396531	oncomodulin 2
ENSGALG00000039193	673.667	1.40497	0.410616	3.42162	0.000622482	0.0199752	FDR<0.05	AGRN	396538	agrin
ENSGALG00000041018	94.2966	1.57707	0.461681	3.41593	0.000635652	0.0203099	FDR<0.05	ENSGALG00000041018	NA	NA
ENSGALG00000027635	1564.11	-1.13288	0.331917	-3.41313	0.00064222	0.020433	FDR<0.05	NME3	416399	NME/NM23 nucleoside diphosphate kinase 3
ENSGALG00000031947	100.23	1.44254	0.422689	3.41276	0.000643085	0.020433	FDR<0.05	FBXL7	428492	F-box and leucine rich repeat protein 7
ENSGALG00000015730	15.1914	3.38756	0.992966	3.41156	0.000645922	0.020458	FDR<0.05	TMPRSS15	427967	transmembrane protease, serine 15
ENSGALG00000016767	89.4406	-1.76655	0.517886	-3.41109	0.000647043	0.020458	FDR<0.05	ENSGALG00000016767	NA	NA
ENSGALG00000045875	133.694	1.7633	0.517329	3.40847	0.000653293	0.0206051	FDR<0.05	PSCA	420302	prostate stem cell antigen
ENSGALG00000031293	2.30452	4.46378	1.31103	3.40479	0.000662159	0.0208338	FDR<0.05	SLCO1A2	418190	solute carrier organic anion transporter family member 1A2
ENSGALG00000003203	255.088	1.82097	0.535213	3.40232	0.000668157	0.0209713	FDR<0.05	ENSGALG00000003203	NA	NA
ENSGALG00000036153	24.5241	1.43137	0.421722	3.39409	0.000688559	0.0215327	FDR<0.05	ENSGALG00000036153	NA	NA
ENSGALG00000033766	15.509	2.79253	0.823141	3.39253	0.000692493	0.0215777	FDR<0.05	MIR7474	102465988	microRNA 7474
ENSGALG00000004627	8.27137	4.23575	1.2536	3.37886	0.000727862	0.0225707	FDR<0.05	ENSGALG00000004627	NA	NA
ENSGALG00000033974	52.1466	2.54294	0.75406	3.37233	0.000745339	0.0228926	FDR<0.05	HGF	395941	hepatocyte growth factor
ENSGALG00000041800	4.50727	3.94801	1.17173	3.36939	0.000753355	0.0230838	FDR<0.05	GLP2R	427787	glucagon-like peptide 2 receptor
ENSGALG00000016883	802.364	1.65778	0.493645	3.35824	0.000784415	0.0239219	FDR<0.05	DOCK9	418779	dedicator of cytokinesis 9
ENSGALG00000011213	9.50224	4.28951	1.27823	3.35584	0.000791257	0.0240736	FDR<0.05	DEGS2	423454	delta 4-desaturase, sphingolipid 2
ENSGALG00000028308	32.2018	1.86705	0.557248	3.35048	0.000806705	0.0244859	FDR<0.05	TNS4	107055314	tensin 4
ENSGALG00000035472	321.661	1.21444	0.362554	3.34967	0.000809086	0.0245005	FDR<0.05	ZNF292	421828	zinc finger protein 292
ENSGALG00000016510	55.8647	1.65395	0.494836	3.34242	0.000830498	0.02509	FDR<0.05	KRTCAP3	421984	keratinocyte associated protein 3
ENSGALG00000016138	3.31536	5.00046	1.49654	3.34133	0.000833766	0.0251299	FDR<0.05	DSCAM	418525	DS cell adhesion molecule
ENSGALG00000013427	249.161	1.2335	0.369594	3.33745	0.000845495	0.025424	FDR<0.05	SORBS2	422719	sorbin and SH3 domain containing 2
ENSGALG00000028346	14.1823	-2.76956	0.830753	-3.3338	0.000856687	0.0257006	FDR<0.05	ENSGALG00000028346	NA	NA
ENSGALG00000029840	3.78648	4.65828	1.39982	3.32776	0.000875475	0.0259782	FDR<0.05	ENSGALG00000029840	NA	NA
ENSGALG00000030618	665.883	1.07305	0.322534	3.32695	0.000878021	0.0259782	FDR<0.05	ENSGALG00000030618	NA	NA
ENSGALG00000035946	211.25	1.24715	0.37486	3.32697	0.000877957	0.0259782	FDR<0.05	GUCY1A3	422407	guanylate cyclase 1 soluble subunit alpha
ENSGALG00000040446	50.6936	1.11656	0.33547	3.32835	0.000873618	0.0259782	FDR<0.05	ENSGALG00000040446	NA	NA
ENSGALG00000042905	1162.04	1.07957	0.324285	3.32908	0.000871319	0.0259782	FDR<0.05	ENSGALG00000042905	NA	NA
ENSGALG00000044678	37.9714	-1.42777	0.429589	-3.32358	0.000888691	0.0261909	FDR<0.05	MEIKIN	771537	meiotic kinetochore factor
ENSGALG00000006871	552.918	-1.00557	0.302904	-3.31977	0.000900909	0.0262935	FDR<0.05	SLCO3A1	415504	solute carrier organic anion transporter family member 3A1
ENSGALG00000009020	341.163	1.18802	0.358218	3.31649	0.000911572	0.0264434	FDR<0.05	JAG1	396043	jagged 1
ENSGALG00000045136	109.846	-1.01258	0.305335	-3.31629	0.000912196	0.0264434	FDR<0.05	POLG	404292	DNA polymerase gamma, catalytic subunit
ENSGALG00000014176	307.642	1.57232	0.474719	3.31212	0.00092593	0.0267814	FDR<0.05	PLA2G2E	426747	phospholipase A2 group IIE
ENSGALG00000045085	448.41	1.33695	0.403734	3.31145	0.000928137	0.0267852	FDR<0.05	IFIT5	423790	interferon induced protein with tetratricopeptide repeats 5
ENSGALG00000007526	392.552	1.52744	0.462662	3.30142	0.000961983	0.0276383	FDR<0.05	ES1ML2	422305	ES1 protein homolog, mitochondrial-like 2
ENSGALG00000002318	245.406	1.96868	0.598181	3.29112	0.000997909	0.0286067	FDR<0.05	LVRN	431649	laeverin
ENSGALG00000006520	1471.98	1.57524	0.478755	3.29029	0.00100084	0.028627	FDR<0.05	MYH11	396211	myosin, heavy chain 11, smooth muscle
ENSGALG00000020003	1490.49	1.88889	0.574371	3.28862	0.00100679	0.0287337	FDR<0.05	MAP3K4	421579	mitogen-activated protein kinase kinase kinase 4
ENSGALG00000014922	450.392	1.00357	0.306062	3.27896	0.0010419	0.0296048	FDR<0.05	ROCK1	373970	Rho-associated, coiled-coil containing protein kinase 1
ENSGALG00000030181	178.515	1.51592	0.462306	3.27905	0.00104156	0.0296048	FDR<0.05	ENSGALG00000030181	NA	NA
ENSGALG00000014892	1341.24	1.61624	0.494555	3.26807	0.00108285	0.0307007	FDR<0.05	CEP85L	100857774	centrosomal protein 85 like
ENSGALG00000005360	104.341	1.76022	0.53885	3.26663	0.00108835	0.0307679	FDR<0.05	CA4	417647	carbonic anhydrase 4
ENSGALG00000029144	15.2434	-4.36904	1.33765	-3.2662	0.00109	0.0307679	FDR<0.05	LOC769486	769486	scale keratin-like
ENSGALG00000036883	162.335	1.56516	0.479603	3.26345	0.00110063	0.0310004	FDR<0.05	MET	396134	MET proto-oncogene, receptor tyrosine kinase
ENSGALG00000006409	4003.65	1.23109	0.377677	3.25965	0.00111551	0.0312828	FDR<0.05	PODXL	395755	podocalyxin like
ENSGALG00000010139	8.991	2.30826	0.710238	3.24999	0.00115411	0.032225	FDR<0.05	SSTR1	771648	somatostatin receptor 1
ENSGALG00000016287	7.41473	3.34788	1.03066	3.2483	0.00116097	0.032277	FDR<0.05	NR0B1	395285	nuclear receptor subfamily 0 group B member 1
ENSGALG00000016774	90.0194	1.21986	0.37548	3.24881	0.0011589	0.032277	FDR<0.05	NPAS2	395433	neuronal PAS domain protein 2
ENSGALG00000046434	96.2234	1.10602	0.3406	3.24726	0.00116523	0.0323259	FDR<0.05	ENSGALG00000046434	NA	NA
ENSGALG00000007242	6.16892	3.22802	0.9948	3.24489	0.00117495	0.0324558	FDR<0.05	SLITRK4	422287	SLIT and NTRK like family member 4
ENSGALG00000034812	16.2712	2.99258	0.922598	3.24364	0.00118012	0.0324596	FDR<0.05	LEAP2	414338	liver enriched antimicrobial peptide 2
ENSGALG00000004134	5.77162	3.51412	1.08613	3.23544	0.00121455	0.0332965	FDR<0.05	GLRA1	427637	glycine receptor alpha 1
ENSGALG00000039257	207.889	1.63898	0.506613	3.23517	0.00121571	0.0332965	FDR<0.05	CYP4F11	100859277	cytochrome P450 family 4 subfamily F member 11
ENSGALG00000038090	4.86709	3.98705	1.23295	3.23376	0.00122172	0.0333903	FDR<0.05	ENSGALG00000038090	NA	NA
ENSGALG00000020342	801.877	-1.04501	0.32339	-3.23142	0.00123175	0.0335225	FDR<0.05	ABHD12B	100857753	abhydrolase domain containing 12B
ENSGALG00000002581	2080.66	-1.17841	0.365487	-3.22423	0.00126312	0.0343038	FDR<0.05	HTATIP2	424363	HIV-1 Tat interactive protein 2
ENSGALG00000043555	166.78	1.55878	0.48364	3.22301	0.00126851	0.0343055	FDR<0.05	NPNT	422535	nephronectin
ENSGALG00000039585	11.9549	4.99694	1.55194	3.2198	0.00128281	0.0346198	FDR<0.05	LY6EL	420300	lymphocyte antigen 6E-like
ENSGALG00000034543	18.8944	2.50654	0.778863	3.2182	0.00128997	0.0347404	FDR<0.05	ENSGALG00000034543	NA	NA
ENSGALG00000046322	43.9724	1.51236	0.470562	3.21395	0.0013092	0.0351849	FDR<0.05	PRRT1B	100857402	proline rich transmembrane protein 1B
ENSGALG00000003473	248.192	1.28925	0.402684	3.20164	0.00136646	0.0365712	FDR<0.05	SFRP1	395237	secreted frizzled related protein 1
ENSGALG00000015345	3.20552	4.94706	1.5449	3.20219	0.00136389	0.0365712	FDR<0.05	ENSGALG00000015345	NA	NA
ENSGALG00000033026	4.94544	5.05465	1.57974	3.19966	0.00137588	0.0367471	FDR<0.05	ENSGALG00000033026	NA	NA
ENSGALG00000006552	2.62661	4.10498	1.28388	3.19733	0.00138707	0.0368932	FDR<0.05	INS-IGF2	396145	insulin
ENSGALG00000021271	15.2181	2.697	0.84544	3.19006	0.00142244	0.0377561	FDR<0.05	MPZL3	419778	myelin protein zero like 3
ENSGALG00000037942	34.8101	1.79016	0.561404	3.18872	0.00142902	0.0378488	FDR<0.05	ENSGALG00000037942	NA	NA
ENSGALG00000028978	110.191	1.15031	0.361057	3.18596	0.00144275	0.0380514	FDR<0.05	BTBD19	100858105	BTB domain containing 19
ENSGALG00000009091	291.613	-1.01036	0.317398	-3.18325	0.00145632	0.038184	FDR<0.05	TRUB1	423914	TruB pseudouridine synthase family member 1
ENSGALG00000026011	3.08664	4.89188	1.53672	3.18333	0.00145591	0.038184	FDR<0.05	GALR1	428512	galanin receptor 1
ENSGALG00000015626	57.3961	1.31814	0.414239	3.18207	0.00146224	0.0382616	FDR<0.05	RGS12	395619	regulator of G-protein signaling 12
ENSGALG00000038605	225.848	-1.26621	0.39845	-3.17785	0.00148374	0.0387454	FDR<0.05	ENSGALG00000038605	NA	NA
ENSGALG00000035935	37.3506	2.01132	0.634413	3.17036	0.00152249	0.0396231	FDR<0.05	UNC13C	415413	unc-13 homolog C
ENSGALG00000001698	10.2245	2.90663	0.917256	3.16883	0.00153055	0.0397265	FDR<0.05	GABRA1	374214	gamma-aminobutyric acid type A receptor alpha1 subunit
ENSGALG00000020906	14.7772	2.77477	0.876126	3.16709	0.00153974	0.0398849	FDR<0.05	GAS2L2	427821	growth arrest specific 2 like 2
ENSGALG00000040585	43.0285	1.62929	0.514544	3.16647	0.00154303	0.03989	FDR<0.05	ENSGALG00000040585	NA	NA
ENSGALG00000045813	20.7357	3.48943	1.10419	3.16017	0.00157676	0.0406803	FDR<0.05	ENSGALG00000045813	NA	NA
ENSGALG00000015147	1341.4	1.69178	0.535933	3.15669	0.00159568	0.0410046	FDR<0.05	ALDH1A1	395264	aldehyde dehydrogenase 1 family member A1
ENSGALG00000008907	81.4567	1.28347	0.406992	3.15355	0.00161299	0.0412177	FDR<0.05	PLCB4	416730	phospholipase C beta 4
ENSGALG00000016292	150.524	1.01902	0.323066	3.15423	0.00160923	0.0412177	FDR<0.05	COL21A1	421885	collagen type XXI alpha 1 chain
ENSGALG00000040114	26.9064	2.23452	0.708595	3.15344	0.00161356	0.0412177	FDR<0.05	PTPRZ1	396403	protein tyrosine phosphatase, receptor type Z1
ENSGALG00000044675	196.12	1.14943	0.364746	3.15131	0.00162539	0.0414378	FDR<0.05	ENSGALG00000044675	NA	NA
ENSGALG00000020151	2.74418	4.72009	1.49875	3.14935	0.00163633	0.0416046	FDR<0.05	NMU	422748	neuromedin U
ENSGALG00000037856	119.677	1.83405	0.582424	3.14899	0.00163838	0.0416046	FDR<0.05	CHL1	416102	cell adhesion molecule L1 like
ENSGALG00000042552	1172.38	1.06467	0.339372	3.13716	0.00170591	0.0430651	FDR<0.05	TJP1	415388	tight junction protein 1
ENSGALG00000034990	150.456	1.41391	0.451312	3.13288	0.00173101	0.0435284	FDR<0.05	CES1L1	415786	carboxylesterase 1 like 1
ENSGALG00000031453	301.48	1.10641	0.353451	3.1303	0.00174625	0.0438262	FDR<0.05	ENSGALG00000031453	NA	NA
ENSGALG00000004424	49.5626	1.54671	0.49515	3.12373	0.00178576	0.0446441	FDR<0.05	SEC16B	424431	SEC16 homolog B, endoplasmic reticulum export factor
ENSGALG00000031652	4.95538	4.52771	1.44995	3.12267	0.00179219	0.0447181	FDR<0.05	ENSGALG00000031652	NA	NA
ENSGALG00000044661	993.82	-1.75514	0.562367	-3.12099	0.00180244	0.0448006	FDR<0.05	CTSG	426049	cathepsin G
ENSGALG00000011177	193.509	1.03966	0.333483	3.11757	0.00182349	0.0451498	FDR<0.05	CEP290	417887	centrosomal protein 290
ENSGALG00000000731	54.5649	-1.32277	0.424627	-3.11514	0.00183859	0.045263	FDR<0.05	ENSGALG00000000731	NA	NA
ENSGALG00000005321	827.961	1.06454	0.342599	3.10726	0.00188828	0.04596	FDR<0.05	ENSGALG00000005321	NA	NA
ENSGALG00000045448	2.16283	4.37308	1.4083	3.10522	0.00190138	0.0461048	FDR<0.05	BTN3A3	101751667	butyrophilin, subfamily 3, member A3
ENSGALG00000029971	4.86595	3.2647	1.05313	3.1	0.00193518	0.0466614	FDR<0.05	PGLYRP2	693263	peptidoglycan recognition protein 2
ENSGALG00000030314	2.48511	4.57955	1.47831	3.09783	0.00194944	0.0469174	FDR<0.05	ENSGALG00000030314	NA	NA
ENSGALG00000040959	14.8622	2.34274	0.75705	3.09456	0.00197107	0.0470867	FDR<0.05	GRP	425213	gastrin releasing peptide
ENSGALG00000041729	398.998	-1.31606	0.42524	-3.09488	0.00196896	0.0470867	FDR<0.05	ENSGALG00000041729	NA	NA
ENSGALG00000010567	121.508	1.50955	0.487941	3.0937	0.00197675	0.047135	FDR<0.05	RAB3B	424636	RAB3B, member RAS oncogene family
ENSGALG00000016615	5.25114	2.91327	0.942377	3.0914	0.00199215	0.0471596	FDR<0.05	GPR143	418652	G protein-coupled receptor 143
ENSGALG00000005708	28.5782	2.57984	0.835049	3.08945	0.00200527	0.0472905	FDR<0.05	HNF4beta	415820	hepatic nuclear factor 4 beta
ENSGALG00000037675	181.428	1.69411	0.548699	3.0875	0.00201846	0.0474283	FDR<0.05	COL14A1	396276	collagen type XIV alpha 1 chain
ENSGALG00000037040	98.5953	1.33748	0.433387	3.08612	0.00202788	0.0475631	FDR<0.05	ENSGALG00000037040	NA	NA
ENSGALG00000040130	20.3965	1.83791	0.59666	3.08033	0.0020677	0.0484089	FDR<0.05	ENSGALG00000040130	NA	NA
ENSGALG00000033828	408.779	-1.04483	0.33935	-3.07891	0.00207758	0.0485521	FDR<0.05	PYCRL	420293	pyrroline-5-carboxylate reductase-like
ENSGALG00000015040	1237.89	1.3323	0.433153	3.07583	0.00209918	0.0489682	FDR<0.05	SLC16A10	421753	solute carrier family 16 member 10
ENSGALG00000000695	190.69	1.00926	0.328244	3.07471	0.00210705	0.0490348	FDR<0.05	MFSD4A	419831	major facilitator superfamily domain containing 4A
ENSGALG00000009948	143.397	1.34273	0.436752	3.07435	0.00210963	0.0490348	FDR<0.05	HHIP	422460	hedgehog interacting protein
ENSGALG00000041290	28.553	2.91236	0.947604	3.07339	0.00211641	0.0490355	FDR<0.05	LOC107051321	107051321	pre-mRNA-splicing factor SYF1-like
ENSGALG00000007140	887.599	1.33241	0.434115	3.06926	0.00214588	0.0495203	FDR<0.05	NRP1	395560	neuropilin 1

## Sheet: CHvsCB
	baseMean	log2FoldChange	lfcSE	stat	pvalue	padj	sig	SYMBOL	ENTREZID	GENENAME
ENSGALG00000015970	224.132	6.76531	0.323207	20.9318	2.74737e-97	3.46443e-93	FDR<0.05	COL9A1	771873	collagen type IX alpha 1 chain
ENSGALG00000030712	4140.58	6.64453	0.331898	20.0198	3.70337e-89	2.33498e-85	FDR<0.05	COL2A1	395069	collagen type II alpha 1 chain
ENSGALG00000027526	262.684	5.13089	0.315665	16.2542	2.08532e-59	8.76531e-56	FDR<0.05	COL9A2	396524	collagen type IX alpha 2 chain
ENSGALG00000032598	470.966	-2.89553	0.201839	-14.3457	1.13298e-46	3.57172e-43	FDR<0.05	MYO1A	396072	myosin IA
ENSGALG00000007814	194.293	-4.89892	0.477941	-10.25	1.18295e-24	2.9834e-21	FDR<0.05	ALPP	100859876	alkaline phosphatase, placental
ENSGALG00000000038	253.144	-8.11118	0.836598	-9.69543	3.15294e-22	6.62644e-19	FDR<0.05	CTRB2	431235	chymotrypsinogen B2
ENSGALG00000032282	56.4688	-8.83862	0.93998	-9.40299	5.30356e-21	9.55398e-18	FDR<0.05	CALB1	396519	calbindin 1
ENSGALG00000005628	127.524	3.46668	0.374677	9.25245	2.19408e-20	3.45843e-17	FDR<0.05	COL9A3	396242	collagen type IX alpha 3 chain
ENSGALG00000006728	73.8525	-6.52161	0.722054	-9.03203	1.68519e-19	2.36114e-16	FDR<0.05	SLC5A1	395496	solute carrier family 5 member 1
ENSGALG00000015627	29.607	6.31546	0.702004	8.99634	2.33378e-19	2.9429e-16	FDR<0.05	HAPLN1	396475	hyaluronan and proteoglycan link protein 1
ENSGALG00000000608	125.412	-4.34575	0.489534	-8.87731	6.84984e-19	7.8524e-16	FDR<0.05	CDH3	414845	cadherin 3
ENSGALG00000004196	71.2611	-5.98575	0.676219	-8.85179	8.61297e-19	9.02902e-16	FDR<0.05	UGT1A1	424028	UDP glucuronosyltransferase family 1 member A1
ENSGALG00000013223	38.9391	6.44754	0.729103	8.84312	9.30827e-19	9.02902e-16	FDR<0.05	CLEC3A	425961	C-type lectin domain family 3 member A
ENSGALG00000016945	94.5504	2.48391	0.284075	8.74384	2.25317e-18	2.02946e-15	FDR<0.05	CNMD	395600	chondromodulin
ENSGALG00000016491	41.9897	-8.41113	0.988385	-8.50998	1.73965e-17	1.46246e-14	FDR<0.05	APOB	396535	apolipoprotein B
ENSGALG00000003677	242.081	-2.023	0.237998	-8.50008	1.89456e-17	1.49315e-14	FDR<0.05	NTNG2	417171	netrin G2
ENSGALG00000010427	43.5704	-5.78308	0.682534	-8.47296	2.39236e-17	1.77457e-14	FDR<0.05	TM4SF4	771806	transmembrane 4 L six family member 4
ENSGALG00000015020	279.226	1.79499	0.216949	8.2738	1.29756e-16	9.09009e-14	FDR<0.05	TMEM171	427220	transmembrane protein 171
ENSGALG00000009268	40.1285	-4.39974	0.554977	-7.92779	2.23088e-15	1.47053e-12	FDR<0.05	FGG	395837	fibrinogen gamma chain
ENSGALG00000010283	1145.67	1.02014	0.128769	7.92226	2.33232e-15	1.47053e-12	FDR<0.05	GTF2E2	771227	general transcription factor IIE subunit 2
ENSGALG00000011986	27.8666	-7.33174	0.93219	-7.86507	3.68878e-15	2.21503e-12	FDR<0.05	FABP2	422678	fatty acid binding protein 2
ENSGALG00000051188	3044.47	2.91396	0.370869	7.85712	3.93052e-15	2.2529e-12	FDR<0.05	ENSGALG00000051188	NA	NA
ENSGALG00000051068	7674.65	-3.45734	0.442213	-7.81827	5.35555e-15	2.93624e-12	FDR<0.05	ENSGALG00000051068	NA	NA
ENSGALG00000007311	30.1952	-7.44757	0.955355	-7.79561	6.41004e-15	3.36794e-12	FDR<0.05	CLDN2	422292	claudin 2
ENSGALG00000035094	30.8388	-4.95034	0.639026	-7.74669	9.43178e-15	4.75739e-12	FDR<0.05	CDH17	420225	cadherin 17
ENSGALG00000016805	24.306	-7.62186	0.996371	-7.64962	2.01574e-14	9.77632e-12	FDR<0.05	SULT1C3	395300	sulfotransferase family 1C member 3
ENSGALG00000027296	38.9305	-8.30173	1.09675	-7.5694	3.74949e-14	1.75115e-11	FDR<0.05	CPA5	416683	carboxypeptidase A5
ENSGALG00000037587	313.547	-1.61924	0.218212	-7.42049	1.16689e-13	5.25517e-11	FDR<0.05	ENPP3	426928	ectonucleotide pyrophosphatase/phosphodiesterase 3
ENSGALG00000001946	28.4181	-5.09432	0.707468	-7.20078	5.98697e-13	2.6033e-10	FDR<0.05	RSPO1	419613	R-spondin 1
ENSGALG00000043185	216.855	2.73593	0.389663	7.02128	2.19851e-12	9.24108e-10	FDR<0.05	MATN1	396505	matrilin 1, cartilage matrix protein
ENSGALG00000050072	559.994	-1.48876	0.212729	-6.9984	2.58896e-12	1.05312e-09	FDR<0.05	ENSGALG00000050072	NA	NA
ENSGALG00000013226	15.9099	-6.51546	0.938357	-6.94347	3.82576e-12	1.48263e-09	FDR<0.05	LOC427933	427933	sulfotransferase 6B1-like
ENSGALG00000019716	48.4365	-4.21125	0.606678	-6.94149	3.87999e-12	1.48263e-09	FDR<0.05	KRT20	420045	keratin 20
ENSGALG00000000616	30.1369	-3.98275	0.5794	-6.87393	6.24581e-12	2.31646e-09	FDR<0.05	ELF3	421177	E74 like ETS transcription factor 3
ENSGALG00000009448	9415.14	1.70776	0.249429	6.84668	7.55847e-12	2.64756e-09	FDR<0.05	IFRD1	395226	interferon related developmental regulator 1
ENSGALG00000016554	25.8738	-6.73084	0.982548	-6.8504	7.36456e-12	2.64756e-09	FDR<0.05	ACE2	418623	angiotensin I converting enzyme 2
ENSGALG00000033033	65.1875	-4.24361	0.621749	-6.82528	8.77525e-12	2.9907e-09	FDR<0.05	MEP1A	422060	meprin A subunit alpha
ENSGALG00000047807	17.1259	-6.62834	0.972655	-6.81469	9.44656e-12	3.13477e-09	FDR<0.05	ENSGALG00000047807	NA	NA
ENSGALG00000014950	14.6123	-6.88732	1.01235	-6.80332	1.02234e-11	3.30556e-09	FDR<0.05	SOT3A1L	421740	sulfotransferase family 3A, member 1-like
ENSGALG00000021039	23.9031	-3.77727	0.557299	-6.77781	1.22011e-11	3.8464e-09	FDR<0.05	HKDC1	423698	hexokinase domain containing 1
ENSGALG00000009639	88.2521	-2.95474	0.441445	-6.69334	2.18131e-11	6.70885e-09	FDR<0.05	ENSGALG00000009639	NA	NA
ENSGALG00000001203	14.7956	-6.41906	0.95967	-6.68882	2.24982e-11	6.75481e-09	FDR<0.05	TMEM45B	419725	transmembrane protein 45B
ENSGALG00000030920	52.1249	-3.55436	0.535694	-6.63506	3.24367e-11	9.51226e-09	FDR<0.05	APOC3	100859721	apolipoprotein C3
ENSGALG00000004689	292.392	-1.55584	0.234716	-6.6286	3.38882e-11	9.71205e-09	FDR<0.05	PKN3	417209	protein kinase N3
ENSGALG00000004038	953.427	1.59149	0.242379	6.56613	5.16396e-11	1.44706e-08	FDR<0.05	ADAL	415391	adenosine deaminase like
ENSGALG00000044343	13.4133	-6.76253	1.03325	-6.54488	5.95418e-11	1.63222e-08	FDR<0.05	ENSGALG00000044343	NA	NA
ENSGALG00000044138	15.8133	-6.01334	0.934607	-6.43409	1.24219e-10	3.26333e-08	FDR<0.05	GPA33	418445	glycoprotein A33
ENSGALG00000030031	25.2072	-4.6776	0.740684	-6.31524	2.69739e-10	6.94164e-08	FDR<0.05	TTPA	771074	alpha tocopherol transfer protein
ENSGALG00000046217	139.663	-3.99482	0.63419	-6.2991	2.99374e-10	7.55022e-08	FDR<0.05	PIT54	395364	PIT54 protein
ENSGALG00000000309	24.1999	-4.10879	0.663734	-6.19042	6.00055e-10	1.48367e-07	FDR<0.05	LAD1	421160	ladinin 1
ENSGALG00000000407	2304.6	1.06128	0.172972	6.1356	8.48407e-10	2.05739e-07	FDR<0.05	KLH23L	428319	kelch-like protein 23-like
ENSGALG00000046107	22.963	-7.05553	1.15355	-6.11635	9.57439e-10	2.27798e-07	FDR<0.05	CTRB1	100859877	chymotrypsinogen B1
ENSGALG00000053335	91.124	-1.27918	0.209763	-6.09824	1.07246e-09	2.50438e-07	FDR<0.05	ENSGALG00000053335	NA	NA
ENSGALG00000005679	15.8411	-6.01467	0.987079	-6.0934	1.10538e-09	2.53433e-07	FDR<0.05	CDX1	395397	caudal type homeobox 1
ENSGALG00000011838	14.1626	-3.42909	0.565801	-6.0606	1.35613e-09	3.05371e-07	FDR<0.05	GUCY2C	417968	guanylate cyclase 2C
ENSGALG00000045809	101.558	-2.06355	0.341311	-6.04596	1.4852e-09	3.28567e-07	FDR<0.05	PRAP1	770818	proline rich acidic protein 1
ENSGALG00000016358	406.676	-1.4348	0.238891	-6.00609	1.90053e-09	4.06252e-07	FDR<0.05	PTCHD1	427995	patched domain containing 1
ENSGALG00000019527	17.8026	-4.88501	0.813353	-6.00601	1.90143e-09	4.06252e-07	FDR<0.05	SLC6A19	420971	solute carrier family 6 member 19
ENSGALG00000053682	1055.34	2.72261	0.453515	6.00334	1.933e-09	4.06252e-07	FDR<0.05	ENSGALG00000053682	NA	NA
ENSGALG00000014372	9.05948	-6.19467	1.03815	-5.96703	2.4161e-09	4.83604e-07	FDR<0.05	SLC34A2	395131	solute carrier family 34 member 2
ENSGALG00000038504	155.202	-2.30733	0.388058	-5.94585	2.7503e-09	5.41895e-07	FDR<0.05	MID1	373920	midline 1
ENSGALG00000040586	3900.03	2.43704	0.410745	5.93321	2.9706e-09	5.76296e-07	FDR<0.05	TUBA3E	421169	tubulin, alpha 3e
ENSGALG00000017234	187.293	-1.73732	0.292987	-5.92968	3.0352e-09	5.79908e-07	FDR<0.05	NAALAD2	419010	N-acetylated alpha-linked acidic dipeptidase 2
ENSGALG00000031947	178.64	-1.91096	0.324322	-5.89217	3.8115e-09	6.97532e-07	FDR<0.05	FBXL7	428492	F-box and leucine rich repeat protein 7
ENSGALG00000007466	75.2013	-2.46133	0.417976	-5.88867	3.89304e-09	7.01304e-07	FDR<0.05	EDNRB2	373909	endothelin receptor B subtype 2
ENSGALG00000013863	930.243	1.195	0.203386	5.8755	4.21577e-09	7.48745e-07	FDR<0.05	PSMG2	421040	proteasome assembly chaperone 2
ENSGALG00000016144	7.4069	-5.90659	1.00867	-5.85583	4.7463e-09	8.31261e-07	FDR<0.05	TMPRSS2	418528	transmembrane protease, serine 2
ENSGALG00000004749	1757.14	1.13889	0.194735	5.84843	4.96239e-09	8.57203e-07	FDR<0.05	TMEM11	427663	transmembrane protein 11
ENSGALG00000007045	155.884	-1.78086	0.305342	-5.83236	5.46486e-09	9.31242e-07	FDR<0.05	ADGRA1L	423825	adhesion G protein-coupled receptor A1-like
ENSGALG00000006434	943.758	1.52574	0.263229	5.79626	6.78088e-09	1.14009e-06	FDR<0.05	TSR3	416590	TSR3, acp transferase ribosome maturation factor
ENSGALG00000052361	253.24	1.45962	0.251949	5.79331	6.90133e-09	1.14508e-06	FDR<0.05	ENSGALG00000052361	NA	NA
ENSGALG00000031375	549.205	-1.45626	0.251607	-5.78783	7.13021e-09	1.16769e-06	FDR<0.05	CHST7	107051963	carbohydrate sulfotransferase 7
ENSGALG00000047014	127.883	-2.78892	0.484059	-5.76153	8.33572e-09	1.34761e-06	FDR<0.05	ENSGALG00000047014	NA	NA
ENSGALG00000049326	114.278	-1.73629	0.301652	-5.75595	8.61578e-09	1.37525e-06	FDR<0.05	ENSGALG00000049326	NA	NA
ENSGALG00000024171	109.717	-1.6842	0.294476	-5.71931	1.06956e-08	1.68589e-06	FDR<0.05	HRH2	427635	histamine receptor H2
ENSGALG00000005802	1140.39	-1.38076	0.242492	-5.69403	1.24074e-08	1.90802e-06	FDR<0.05	FLT4	395742	fms related tyrosine kinase 4
ENSGALG00000019228	129.75	-1.11724	0.196398	-5.68864	1.28054e-08	1.94549e-06	FDR<0.05	SFT2D2	418373	SFT2 domain containing 2
ENSGALG00000049052	9.71806	-6.29924	1.10856	-5.68237	1.32838e-08	1.99415e-06	FDR<0.05	ENSGALG00000049052	NA	NA
ENSGALG00000051083	68.4046	-3.17323	0.559212	-5.67448	1.39114e-08	2.0398e-06	FDR<0.05	ENSGALG00000051083	NA	NA
ENSGALG00000052798	13.204	-3.75319	0.662008	-5.6694	1.43298e-08	2.05485e-06	FDR<0.05	ENSGALG00000052798	NA	NA
ENSGALG00000032087	23.6196	-2.92653	0.516933	-5.66132	1.5021e-08	2.1127e-06	FDR<0.05	MC5R	421047	melanocortin 5 receptor
ENSGALG00000049137	242.598	1.78715	0.315713	5.66066	1.50788e-08	2.1127e-06	FDR<0.05	ENSGALG00000049137	NA	NA
ENSGALG00000008890	936.647	-1.79772	0.318213	-5.64941	1.60996e-08	2.23094e-06	FDR<0.05	ADGRL4	424546	adhesion G protein-coupled receptor L4
ENSGALG00000047207	1476.55	-3.03739	0.539917	-5.62565	1.8481e-08	2.5331e-06	FDR<0.05	ENSGALG00000047207	NA	NA
ENSGALG00000046724	362.676	1.08484	0.193061	5.61916	1.91889e-08	2.60185e-06	FDR<0.05	ENSGALG00000046724	NA	NA
ENSGALG00000002955	1877.92	-1.30288	0.234257	-5.56173	2.67111e-08	3.58327e-06	FDR<0.05	ADAMTSL2	417147	ADAMTS like 2
ENSGALG00000005849	37295.8	2.34585	0.423878	5.53425	3.12569e-08	4.14894e-06	FDR<0.05	PPDPF	419245	pancreatic progenitor cell differentiation and proliferation factor
ENSGALG00000043584	112.04	-4.15328	0.753738	-5.51024	3.58349e-08	4.70706e-06	FDR<0.05	COL19A1	421873	collagen type XIX alpha 1 chain
ENSGALG00000032577	178.623	-1.86365	0.339455	-5.49013	4.01649e-08	5.22144e-06	FDR<0.05	MECOM	424997	MDS1 and EVI1 complex locus
ENSGALG00000050145	621.783	1.36459	0.249222	5.47542	4.36484e-08	5.6164e-06	FDR<0.05	ENSGALG00000050145	NA	NA
ENSGALG00000038454	7.69617	-5.96322	1.09032	-5.46924	4.51964e-08	5.75684e-06	FDR<0.05	PDX1	771348	pancreatic and duodenal homeobox 1
ENSGALG00000030613	1923.91	-1.37357	0.251232	-5.46732	4.56881e-08	5.76127e-06	FDR<0.05	PDGFRB	770488	platelet derived growth factor receptor beta
ENSGALG00000041013	13516.1	-1.62896	0.298753	-5.45254	4.9656e-08	6.19962e-06	FDR<0.05	TNS1	396439	tensin 1
ENSGALG00000010139	20.6632	-3.29856	0.606848	-5.43556	5.46243e-08	6.6232e-06	FDR<0.05	SSTR1	771648	somatostatin receptor 1
ENSGALG00000016142	565.36	-2.53929	0.467146	-5.43575	5.45653e-08	6.6232e-06	FDR<0.05	MX1	395313	MX dynamin like GTPase 1
ENSGALG00000002728	732.05	2.43526	0.448431	5.43063	5.61556e-08	6.74402e-06	FDR<0.05	SLC16A3	395383	solute carrier family 16 member 3
ENSGALG00000034265	203.647	4.23272	0.785318	5.38982	7.053e-08	8.31199e-06	FDR<0.05	ZAR1L	771155	zygote arrest 1-like
ENSGALG00000013723	5291.83	-1.94325	0.365482	-5.31693	1.05531e-07	1.22087e-05	FDR<0.05	OASL	395908	2'-5'-oligoadenylate synthetase like
ENSGALG00000001876	1324.47	-1.75693	0.333132	-5.27397	1.33502e-07	1.51663e-05	FDR<0.05	RASA4	417513	RAS p21 protein activator 4
ENSGALG00000005321	2199.54	-1.4665	0.278256	-5.27033	1.36175e-07	1.53319e-05	FDR<0.05	ENSGALG00000005321	NA	NA
ENSGALG00000021047	1181.27	1.68978	0.321008	5.26397	1.40977e-07	1.5732e-05	FDR<0.05	KIFAP3	424395	kinesin associated protein 3
ENSGALG00000054821	291.327	-1.69778	0.325846	-5.21039	1.88443e-07	2.04851e-05	FDR<0.05	ENSGALG00000054821	NA	NA
ENSGALG00000002818	435.598	-1.29592	0.248873	-5.20717	1.91742e-07	2.06655e-05	FDR<0.05	VAT1	420009	vesicle amine transport 1
ENSGALG00000001837	1348.07	-1.0539	0.202805	-5.19662	2.02945e-07	2.15495e-05	FDR<0.05	ORAI2	417509	ORAI calcium release-activated calcium modulator 2
ENSGALG00000016324	435.21	3.62003	0.696867	5.19473	2.05021e-07	2.15495e-05	FDR<0.05	GSTA4L	395612	glutathione S-transferase alpha 4-like
ENSGALG00000049652	7.94794	-5.50517	1.05977	-5.19468	2.0507e-07	2.15495e-05	FDR<0.05	ENSGALG00000049652	NA	NA
ENSGALG00000001933	29.2136	-3.35721	0.654349	-5.13062	2.88795e-07	2.985e-05	FDR<0.05	CORO2A	427373	coronin 2A
ENSGALG00000011434	755.966	2.29314	0.44738	5.12571	2.96426e-07	3.02878e-05	FDR<0.05	SLC11A1	395811	solute carrier family 11 member 1
ENSGALG00000052853	1613.51	-2.65207	0.519308	-5.10693	3.27439e-07	3.3032e-05	FDR<0.05	ENSGALG00000052853	NA	NA
ENSGALG00000048624	17.6088	-3.85966	0.757673	-5.09409	3.50413e-07	3.50691e-05	FDR<0.05	ENSGALG00000048624	NA	NA
ENSGALG00000002846	306.521	-1.70121	0.334476	-5.08618	3.6534e-07	3.59917e-05	FDR<0.05	NEURL1B	427626	neuralized E3 ubiquitin protein ligase 1B
ENSGALG00000047398	5.18662	-5.39309	1.06021	-5.08682	3.64108e-07	3.59917e-05	FDR<0.05	ENSGALG00000047398	NA	NA
ENSGALG00000049547	9.19268	-5.20864	1.02817	-5.06594	4.06387e-07	3.94195e-05	FDR<0.05	ENSGALG00000049547	NA	NA
ENSGALG00000049141	19.6551	-7.31724	1.44796	-5.05347	4.3385e-07	4.17622e-05	FDR<0.05	ENSGALG00000049141	NA	NA
ENSGALG00000036432	432.082	1.03645	0.205384	5.04643	4.50132e-07	4.30012e-05	FDR<0.05	DNAJC17	770519	DnaJ heat shock protein family (Hsp40) member C17
ENSGALG00000017272	9742.53	-1.92079	0.380868	-5.04318	4.57852e-07	4.30915e-05	FDR<0.05	VWF	419031	von Willebrand factor
ENSGALG00000034399	2705.86	-1.10552	0.219212	-5.04316	4.57911e-07	4.30915e-05	FDR<0.05	ENSGALG00000034399	NA	NA
ENSGALG00000001998	3631.51	1.09477	0.217407	5.03559	4.76369e-07	4.44964e-05	FDR<0.05	R3HDM4	770563	R3H domain containing 4
ENSGALG00000003118	1372.04	-1.26911	0.252243	-5.0313	4.87175e-07	4.50662e-05	FDR<0.05	ADGRA2	426771	adhesion G protein-coupled receptor A2
ENSGALG00000039121	346.26	-1.68292	0.334554	-5.03034	4.89616e-07	4.50662e-05	FDR<0.05	PPM1F	416772	protein phosphatase, Mg2+/Mn2+ dependent 1F
ENSGALG00000034868	494.156	-2.97778	0.592475	-5.02599	5.00834e-07	4.57646e-05	FDR<0.05	KRT7	395772	keratin 7
ENSGALG00000001892	1795.51	-1.46702	0.292794	-5.01042	5.43127e-07	4.92722e-05	FDR<0.05	CYGB	427802	cytoglobin
ENSGALG00000009020	456.832	-1.20445	0.240863	-5.00054	5.7171e-07	5.14948e-05	FDR<0.05	JAG1	396043	jagged 1
ENSGALG00000012790	18.5719	-3.07592	0.619496	-4.9652	6.86296e-07	6.13772e-05	FDR<0.05	DSP	420869	desmoplakin
ENSGALG00000033386	6.36546	-5.17619	1.0432	-4.96184	6.9827e-07	6.20083e-05	FDR<0.05	RHOD	776504	ras homolog family member D
ENSGALG00000009286	11057.7	1.42577	0.288203	4.94711	7.53223e-07	6.64206e-05	FDR<0.05	ATP5G3	424142	ATP synthase, H+ transporting, mitochondrial Fo complex subunit C3 (subunit 9)
ENSGALG00000029145	1552.69	1.01497	0.206614	4.91239	8.99711e-07	7.56357e-05	FDR<0.05	DCUN1D2	418740	defective in cullin neddylation 1 domain containing 2
ENSGALG00000054424	148.193	3.72479	0.758763	4.90903	9.15273e-07	7.64344e-05	FDR<0.05	ENSGALG00000054424	NA	NA
ENSGALG00000007863	8014.79	1.14908	0.234498	4.90019	9.57447e-07	7.94303e-05	FDR<0.05	COX7B	771947	cytochrome c oxidase subunit 7B
ENSGALG00000006038	1855.52	-1.49461	0.305802	-4.88749	1.02128e-06	8.36257e-05	FDR<0.05	TGFBR3	374251	transforming growth factor beta receptor 3
ENSGALG00000011442	1312.02	-1.24955	0.25616	-4.878	1.07168e-06	8.71866e-05	FDR<0.05	TGFBR2	396399	transforming growth factor beta receptor 2
ENSGALG00000047702	2524.4	-1.41781	0.291078	-4.87089	1.11096e-06	8.98023e-05	FDR<0.05	ENSGALG00000047702	NA	NA
ENSGALG00000005504	4.38395	-5.14391	1.05847	-4.85975	1.17532e-06	9.38953e-05	FDR<0.05	HNF1B	427838	HNF1 homeobox B
ENSGALG00000005886	849.295	-1.68775	0.347991	-4.85	1.23464e-06	9.79172e-05	FDR<0.05	WSCD1	427842	WSC domain containing 1
ENSGALG00000001369	59.0428	-2.4997	0.515542	-4.84868	1.24283e-06	9.79504e-05	FDR<0.05	HSD11B1b	419861	hydroxysteroid (11-beta) dehydrogenase 1b
ENSGALG00000048571	36.0723	5.54481	1.1462	4.83757	1.31434e-06	0.000102071	FDR<0.05	ENSGALG00000048571	NA	NA
ENSGALG00000010561	608.045	1.1039	0.228391	4.83337	1.34238e-06	0.000103216	FDR<0.05	GPATCH11	421468	G-patch domain containing 11
ENSGALG00000016662	8.60395	-5.17116	1.07235	-4.82226	1.41938e-06	0.000108475	FDR<0.05	GATA4	396392	GATA binding protein 4
ENSGALG00000009890	662.288	1.04199	0.216139	4.82091	1.42902e-06	0.000108554	FDR<0.05	MRPS10	421385	mitochondrial ribosomal protein S10
ENSGALG00000012488	3344.7	1.36086	0.282873	4.81087	1.50276e-06	0.000113472	FDR<0.05	TST	418049	thiosulfate sulfurtransferase
ENSGALG00000001621	1825.81	-1.36335	0.283538	-4.80833	1.52198e-06	0.000114239	FDR<0.05	CLDN5	374028	claudin 5
ENSGALG00000008554	119.178	-2.90127	0.605141	-4.79437	1.63189e-06	0.000121048	FDR<0.05	IL17REL	769256	interleukin 17 receptor E like
ENSGALG00000009262	53.988	-2.2996	0.483409	-4.75704	1.96449e-06	0.000142369	FDR<0.05	FGB	373926	fibrinogen beta chain
ENSGALG00000005256	131.11	-2.0521	0.431773	-4.75272	2.00694e-06	0.000144614	FDR<0.05	EPHA4	395559	EPH receptor A4
ENSGALG00000007018	411.163	-1.11749	0.235279	-4.74964	2.03775e-06	0.000145176	FDR<0.05	SLC26A11	768556	solute carrier family 26 member 11
ENSGALG00000044436	7.52621	-4.91287	1.03417	-4.75053	2.02887e-06	0.000145176	FDR<0.05	ENSGALG00000044436	NA	NA
ENSGALG00000006112	29.5795	-5.52856	1.16481	-4.74633	2.07141e-06	0.000146744	FDR<0.05	SCN5A	395947	sodium voltage-gated channel alpha subunit 5
ENSGALG00000037194	88.6487	2.99368	0.630899	4.7451	2.08407e-06	0.000146816	FDR<0.05	ENSGALG00000037194	NA	NA
ENSGALG00000000625	6238.67	1.15765	0.244943	4.7262	2.2876e-06	0.000160259	FDR<0.05	MAPT	426737	microtubule associated protein tau
ENSGALG00000016224	2242.97	-1.26478	0.268271	-4.71457	2.42223e-06	0.000167826	FDR<0.05	MAOA	418563	monoamine oxidase A
ENSGALG00000001697	12.5048	-3.5958	0.763444	-4.70997	2.47757e-06	0.000169794	FDR<0.05	ITIH3	415901	inter-alpha-trypsin inhibitor heavy chain 3
ENSGALG00000040308	6289.85	-1.15806	0.246421	-4.69952	2.60771e-06	0.000177747	FDR<0.05	BAHCC1	776014	BAH domain and coiled-coil containing 1
ENSGALG00000030913	62.8672	-2.10585	0.448366	-4.69672	2.64373e-06	0.000179233	FDR<0.05	PHPT1	770750	phosphohistidine phosphatase 1
ENSGALG00000006822	749.282	-1.48425	0.316485	-4.68981	2.73465e-06	0.000184406	FDR<0.05	PCDH19	422263	protocadherin 19
ENSGALG00000015056	622.96	-2.26621	0.483466	-4.68743	2.76662e-06	0.00018557	FDR<0.05	ENSGALG00000015056	NA	NA
ENSGALG00000039169	519.031	1.0513	0.224502	4.68282	2.8296e-06	0.000188458	FDR<0.05	MLH1	420729	mutL homolog 1
ENSGALG00000048343	152.747	-2.19871	0.4696	-4.68209	2.83958e-06	0.000188458	FDR<0.05	ENSGALG00000048343	NA	NA
ENSGALG00000037410	792.886	-1.72048	0.367646	-4.67971	2.87279e-06	0.000189664	FDR<0.05	HEPH	422168	hephaestin
ENSGALG00000001626	891.217	4.02044	0.861023	4.66938	3.02115e-06	0.00019842	FDR<0.05	UTS2R	427800	urotensin 2 receptor
ENSGALG00000013045	502.93	-4.05982	0.869774	-4.66767	3.04634e-06	0.000198489	FDR<0.05	TUBA8B	396426	tubulin, alpha 8b
ENSGALG00000043607	1619.65	1.26971	0.272112	4.66612	3.06942e-06	0.000198489	FDR<0.05	CENPX	101751277	centromere protein X
ENSGALG00000020160	9.76173	-3.99778	0.85752	-4.66203	3.13106e-06	0.000201442	FDR<0.05	ADH6	395979	alcohol dehydrogenase 6 (class V)
ENSGALG00000029295	5410.51	1.14428	0.245536	4.66035	3.1568e-06	0.000202067	FDR<0.05	AZIN1	420254	antizyme inhibitor 1
ENSGALG00000045875	43.3687	2.32041	0.498051	4.65898	3.17774e-06	0.000202381	FDR<0.05	PSCA	420302	prostate stem cell antigen
ENSGALG00000051625	123.057	1.50764	0.32372	4.65722	3.20505e-06	0.000203094	FDR<0.05	ENSGALG00000051625	NA	NA
ENSGALG00000046085	1417.97	-1.51812	0.3261	-4.65539	3.23369e-06	0.000203884	FDR<0.05	FAM110D	419603	family with sequence similarity 110 member D
ENSGALG00000043088	1288.23	-1.39278	0.299599	-4.64883	3.33818e-06	0.000209425	FDR<0.05	ROBO4	107055040	roundabout guidance receptor 4
ENSGALG00000003821	2596.21	2.19468	0.473696	4.6331	3.60229e-06	0.000224875	FDR<0.05	RAMP1	424016	receptor activity modifying protein 1
ENSGALG00000004260	5.2239	-5.40093	1.16874	-4.62117	3.81583e-06	0.000235871	FDR<0.05	PKP3	422994	plakophilin 3
ENSGALG00000052261	356.587	-1.86296	0.403321	-4.61905	3.85502e-06	0.000237131	FDR<0.05	ENSGALG00000052261	NA	NA
ENSGALG00000005540	4873.88	2.98286	0.646692	4.6125	3.97863e-06	0.000243546	FDR<0.05	MICAL2	423031	microtubule associated monooxygenase, calponin and LIM domain containing 2
ENSGALG00000037526	291.082	-1.35774	0.294674	-4.60762	4.07301e-06	0.000248119	FDR<0.05	USHBP1	427088	USH1 protein network component harmonin binding protein 1
ENSGALG00000011341	4.57176	-5.21924	1.13377	-4.60343	4.1559e-06	0.000248679	FDR<0.05	UNC93A	421566	unc-93 homolog A (C. elegans)
ENSGALG00000014262	340.389	-1.25084	0.271623	-4.60505	4.12368e-06	0.000248679	FDR<0.05	APBB2	422781	amyloid beta precursor protein binding family B member 2
ENSGALG00000001387	240.461	-1.69255	0.369154	-4.58495	4.54098e-06	0.000261875	FDR<0.05	ENSGALG00000001387	NA	NA
ENSGALG00000031341	3131.82	-3.28044	0.714793	-4.58935	4.44632e-06	0.000261875	FDR<0.05	MGAM	425545	maltase-glucoamylase (alpha-glucosidase)
ENSGALG00000033376	21.4375	-2.87783	0.626949	-4.59022	4.42773e-06	0.000261875	FDR<0.05	APOH	417431	apolipoprotein H
ENSGALG00000048273	6.80473	-4.35974	0.950357	-4.58748	4.4863e-06	0.000261875	FDR<0.05	ENSGALG00000048273	NA	NA
ENSGALG00000008148	530.453	-3.75164	0.818537	-4.58334	4.57599e-06	0.000262288	FDR<0.05	MYBPC3	396013	myosin binding protein C, cardiac
ENSGALG00000034850	1395.96	1.29907	0.283809	4.57726	4.71109e-06	0.000267598	FDR<0.05	GLRX2	424357	glutaredoxin 2
ENSGALG00000003839	4.06922	-5.037	1.1035	-4.56459	5.00483e-06	0.000278022	FDR<0.05	GRM2	427575	glutamate metabotropic receptor 2
ENSGALG00000004243	47.7159	-3.23354	0.707977	-4.56729	4.94061e-06	0.000278022	FDR<0.05	IFITM1	422993	interferon-induced transmembrane protein 1
ENSGALG00000016377	710.07	-1.82428	0.399517	-4.56621	4.96632e-06	0.000278022	FDR<0.05	PXDN	421914	peroxidasin
ENSGALG00000038812	3252.51	1.14485	0.250784	4.56508	4.99293e-06	0.000278022	FDR<0.05	MRPL27	422105	mitochondrial ribosomal protein L27
ENSGALG00000004245	1117.5	1.42113	0.312043	4.55426	5.25708e-06	0.000289484	FDR<0.05	NUDT1	416467	nudix hydrolase 1
ENSGALG00000039193	1554.71	-1.6403	0.360118	-4.55489	5.24124e-06	0.000289484	FDR<0.05	AGRN	396538	agrin
ENSGALG00000002553	751.596	-1.2905	0.283763	-4.5478	5.42088e-06	0.000297206	FDR<0.05	PCDH1	416194	protocadherin 1
ENSGALG00000031496	195.926	-2.10505	0.463855	-4.53816	5.67463e-06	0.000308436	FDR<0.05	SPIK5	416235	serine peptidase inhibitor, Kazal type 5
ENSGALG00000032349	2494.14	-1.42286	0.313804	-4.53422	5.78166e-06	0.000311972	FDR<0.05	CDH5	374068	cadherin 5
ENSGALG00000026359	222.796	-1.06839	0.235743	-4.53203	5.84208e-06	0.000313483	FDR<0.05	SERTAD4	421383	SERTA domain containing 4
ENSGALG00000004129	12.9419	-2.98023	0.658602	-4.52509	6.03703e-06	0.000321236	FDR<0.05	SPP2	396080	secreted phosphoprotein 2
ENSGALG00000009369	14295	1.33419	0.294901	4.52418	6.06298e-06	0.000321236	FDR<0.05	PRDX3	428986	peroxiredoxin 3
ENSGALG00000043800	71.6292	4.16382	0.920246	4.52468	6.04871e-06	0.000321236	FDR<0.05	ENSGALG00000043800	NA	NA
ENSGALG00000040882	5185.66	1.1844	0.261905	4.52227	6.11794e-06	0.000322792	FDR<0.05	HSPA4	416339	heat shock protein family A (Hsp70) member 4
ENSGALG00000029024	21.7657	-3.47244	0.768811	-4.51664	6.28274e-06	0.000328736	FDR<0.05	TCF21	421697	transcription factor 21
ENSGALG00000007140	1559.87	-1.96733	0.436689	-4.50509	6.63438e-06	0.000342867	FDR<0.05	NRP1	395560	neuropilin 1
ENSGALG00000032066	38.8401	-2.5513	0.566308	-4.50515	6.63258e-06	0.000342867	FDR<0.05	ENSGALG00000032066	NA	NA
ENSGALG00000033902	383.587	3.02751	0.672978	4.49867	6.83806e-06	0.000351951	FDR<0.05	ENSGALG00000033902	NA	NA
ENSGALG00000011182	312.431	-1.5069	0.335379	-4.49311	7.01911e-06	0.000356899	FDR<0.05	DLL1	395820	delta like canonical Notch ligand 1
ENSGALG00000042621	3.90378	-4.97678	1.10759	-4.49333	7.01181e-06	0.000356899	FDR<0.05	HNF4G	428364	hepatocyte nuclear factor 4 gamma
ENSGALG00000045085	686.407	-1.826	0.406387	-4.49326	7.0141e-06	0.000356899	FDR<0.05	IFIT5	423790	interferon induced protein with tetratricopeptide repeats 5
ENSGALG00000010825	31.009	-3.79257	0.844409	-4.49139	7.07593e-06	0.000358343	FDR<0.05	AGR2	420596	anterior gradient 2, protein disulphide isomerase family member
ENSGALG00000047605	81.9119	-3.19448	0.712899	-4.48097	7.43053e-06	0.000374796	FDR<0.05	ENSGALG00000047605	NA	NA
ENSGALG00000010718	41.5122	-2.09789	0.468759	-4.47541	7.62637e-06	0.000381621	FDR<0.05	THSD7A	420585	thrombospondin type 1 domain containing 7A
ENSGALG00000002632	281.473	-1.36051	0.304062	-4.47444	7.66115e-06	0.000381846	FDR<0.05	CALCRL	423990	calcitonin receptor like receptor
ENSGALG00000012395	519.177	-1.25129	0.280162	-4.46632	7.95754e-06	0.000395057	FDR<0.05	PLEKHG1	421632	pleckstrin homology and RhoGEF domain containing G1
ENSGALG00000023191	1005.83	1.07031	0.240242	4.45515	8.38357e-06	0.000414576	FDR<0.05	MRPS18C	770813	mitochondrial ribosomal protein S18C
ENSGALG00000038256	5.67088	-5.00634	1.12629	-4.44497	8.79051e-06	0.000433002	FDR<0.05	ENSGALG00000038256	NA	NA
ENSGALG00000007346	3177.08	-1.21646	0.274905	-4.425	9.64416e-06	0.00047119	FDR<0.05	KIAA1462	420476	KIAA1462
ENSGALG00000019030	6.56243	-5.21477	1.18031	-4.41813	9.95599e-06	0.00047918	FDR<0.05	OLFR52I1L	428119	olfactory receptor 52I1-like
ENSGALG00000051440	5.38611	-4.9412	1.11836	-4.41824	9.95078e-06	0.00047918	FDR<0.05	ENSGALG00000051440	NA	NA
ENSGALG00000020193	36.2031	-3.92674	0.890048	-4.41183	1.02502e-05	0.000491334	FDR<0.05	PLAC8L1	770777	Placenta-specific 8-like 1
ENSGALG00000025751	13857.5	2.6161	0.593188	4.41024	1.03254e-05	0.000491334	FDR<0.05	NMRK2	100858798	nicotinamide riboside kinase 2
ENSGALG00000029022	58.0629	-1.42087	0.322132	-4.41082	1.02981e-05	0.000491334	FDR<0.05	NPAS3	423315	neuronal PAS domain protein 3
ENSGALG00000005252	37.0892	-1.57246	0.356816	-4.40693	1.04846e-05	0.00049517	FDR<0.05	GPR88	769393	G protein-coupled receptor 88
ENSGALG00000014261	1691.06	-2.88571	0.655052	-4.40532	1.05627e-05	0.000496997	FDR<0.05	UCHL1	770302	ubiquitin C-terminal hydrolase L1
ENSGALG00000020729	1684.66	1.49019	0.338404	4.40358	1.06479e-05	0.000499146	FDR<0.05	NDUFAF5	416742	NADH:ubiquinone oxidoreductase complex assembly factor 5
ENSGALG00000000220	470.898	-1.18492	0.269596	-4.39515	1.10695e-05	0.000514261	FDR<0.05	APC	415607	APC, WNT signaling pathway regulator
ENSGALG00000005985	55.9583	-2.2958	0.522414	-4.3946	1.10975e-05	0.000514261	FDR<0.05	GDF10	423776	growth differentiation factor 10
ENSGALG00000030775	3564.58	1.15725	0.263376	4.3939	1.11335e-05	0.000514261	FDR<0.05	HIGD1A	768335	HIG1 hypoxia inducible domain family member 1A
ENSGALG00000012989	59.9098	2.2311	0.50798	4.3921	1.12263e-05	0.000516656	FDR<0.05	NINJ2	418151	ninjurin 2
ENSGALG00000016875	258.62	1.97916	0.452598	4.37289	1.2261e-05	0.000560187	FDR<0.05	CLYBL	418775	citrate lyase beta like
ENSGALG00000023821	791.047	-1.04049	0.238628	-4.36031	1.29879e-05	0.000591252	FDR<0.05	DHX58	100858653	DExH-box helicase 58
ENSGALG00000020388	4.96287	-4.83229	1.11052	-4.35138	1.35285e-05	0.000611451	FDR<0.05	SPIA3	772339	serpin peptidase inhibitor, clade A (alpha-1 antiproteinase, antitrypsin), member 3
ENSGALG00000008352	168.669	-2.80829	0.646503	-4.34381	1.40032e-05	0.000630642	FDR<0.05	CKMT1A	374002	creatine kinase, mitochondrial 1A
ENSGALG00000010535	1279.09	1.86392	0.429612	4.33863	1.43376e-05	0.000643405	FDR<0.05	SGMS2	422529	sphingomyelin synthase 2
ENSGALG00000033001	6024.21	1.17421	0.270734	4.33713	1.44358e-05	0.000645517	FDR<0.05	ATP5J2	416495	ATP synthase, H+ transporting, mitochondrial Fo complex subunit F2
ENSGALG00000042505	83.4268	-1.5442	0.356307	-4.33389	1.46497e-05	0.000651203	FDR<0.05	DSEL	421028	dermatan sulfate epimerase-like
ENSGALG00000007508	738.374	1.41738	0.327273	4.33087	1.48518e-05	0.000657129	FDR<0.05	HPSE2	423834	heparanase 2 (inactive)
ENSGALG00000052057	5.22045	-4.87967	1.12744	-4.32809	1.50405e-05	0.000661637	FDR<0.05	ENSGALG00000052057	NA	NA
ENSGALG00000016415	5.69289	-4.52236	1.04594	-4.32373	1.53412e-05	0.000671711	FDR<0.05	MAP7D2	418607	MAP7 domain containing 2
ENSGALG00000021685	1381.45	1.8062	0.418056	4.32048	1.5569e-05	0.000679327	FDR<0.05	SERINC2	419558	serine incorporator 2
ENSGALG00000033129	7549.12	-1.30233	0.302941	-4.29895	1.71608e-05	0.000741089	FDR<0.05	ZFP36L2	107052930	ZFP36 ring finger protein like 2
ENSGALG00000002403	2085.02	1.51898	0.353534	4.29654	1.73482e-05	0.000746624	FDR<0.05	ULK1	416800	unc-51 like autophagy activating kinase 1
ENSGALG00000005789	14393.4	1.24516	0.290037	4.29311	1.76188e-05	0.00075569	FDR<0.05	UQCRC1	416013	ubiquinol-cytochrome c reductase core protein I
ENSGALG00000030324	157.751	-3.36322	0.783711	-4.2914	1.77548e-05	0.000758945	FDR<0.05	KIAA1324L	418645	KIAA1324 like
ENSGALG00000054304	282.195	-1.50414	0.350737	-4.2885	1.79882e-05	0.000760794	FDR<0.05	ENSGALG00000054304	NA	NA
ENSGALG00000040480	1918.03	1.05245	0.245859	4.28073	1.86284e-05	0.000777827	FDR<0.05	NSMCE3	100125831	NSE3 homolog, SMC5-SMC6 complex component
ENSGALG00000004778	2038.24	-4.28842	1.00246	-4.27789	1.88673e-05	0.000785202	FDR<0.05	SLC47A2	417616	solute carrier family 47 member 2
ENSGALG00000047969	17.7511	-3.58981	0.839337	-4.27696	1.89464e-05	0.000785903	FDR<0.05	ENSGALG00000047969	NA	NA
ENSGALG00000049348	2622.01	1.75527	0.410814	4.27268	1.93141e-05	0.000798529	FDR<0.05	ENSGALG00000049348	NA	NA
ENSGALG00000033144	196.216	-1.6261	0.381875	-4.25819	2.06089e-05	0.000843761	FDR<0.05	COLEC10	420281	collectin subfamily member 10
ENSGALG00000008514	434.41	-1.62645	0.382464	-4.25258	2.11326e-05	0.000861027	FDR<0.05	DLL4	423208	delta like canonical Notch ligand 4
ENSGALG00000050400	14.0788	-3.05116	0.717546	-4.25221	2.11672e-05	0.000861027	FDR<0.05	ENSGALG00000050400	NA	NA
ENSGALG00000019848	14.7541	3.41108	0.806258	4.23075	2.32908e-05	0.000935342	FDR<0.05	AvBD13	414877	avian beta-defensin 13
ENSGALG00000007980	14.862	3.29135	0.778529	4.22765	2.36141e-05	0.000942748	FDR<0.05	KCNG1	419347	potassium voltage-gated channel modifier subfamily G member 1
ENSGALG00000040619	148.016	-2.0335	0.481012	-4.22755	2.36248e-05	0.000942748	FDR<0.05	BAAT	769879	bile acid-CoA:amino acid N-acyltransferase
ENSGALG00000011349	3.7278	-4.92015	1.16672	-4.21706	2.47507e-05	0.000984564	FDR<0.05	MNR2	395769	homeodomain protein
ENSGALG00000001758	642.048	-1.38935	0.330401	-4.20505	2.6103e-05	0.00102068	FDR<0.05	QSOX2	417129	quiescin sulfhydryl oxidase 2
ENSGALG00000025899	11.5501	2.35179	0.55912	4.20623	2.59668e-05	0.00102068	FDR<0.05	ENSGALG00000025899	NA	NA
ENSGALG00000035619	52.8273	-3.3481	0.79616	-4.20531	2.60723e-05	0.00102068	FDR<0.05	MTTP	422709	microsomal triglyceride transfer protein
ENSGALG00000041236	363.942	-1.09646	0.26077	-4.20469	2.61444e-05	0.00102068	FDR<0.05	CBX7	101752246	chromobox homolog 7
ENSGALG00000041978	90.0909	-1.96136	0.46716	-4.19848	2.68713e-05	0.00104261	FDR<0.05	K123	395873	K123 protein
ENSGALG00000004610	944.842	-1.1329	0.270307	-4.19114	2.77556e-05	0.00107033	FDR<0.05	SH2B3	416876	SH2B adaptor protein 3
ENSGALG00000053301	206.838	-2.64902	0.632278	-4.18965	2.79391e-05	0.00107412	FDR<0.05	ENSGALG00000053301	NA	NA
ENSGALG00000029449	1413.19	1.08425	0.258888	4.18813	2.81266e-05	0.00107804	FDR<0.05	RFC2	396542	replication factor C subunit 2
ENSGALG00000015751	6319.22	1.04985	0.250742	4.18697	2.82706e-05	0.00108028	FDR<0.05	ATP5J	418477	ATP synthase, H+ transporting, mitochondrial Fo complex subunit F6
ENSGALG00000017302	3695.73	-1.33281	0.318758	-4.18128	2.89876e-05	0.00110433	FDR<0.05	SLCO2B1	419051	solute carrier organic anion transporter family member 2B1
ENSGALG00000011289	342.149	2.27862	0.546973	4.16587	3.10166e-05	0.00117453	FDR<0.05	NKIRAS1	420654	NFKB inhibitor interacting Ras like 1
ENSGALG00000035332	165.674	2.76676	0.665336	4.15844	3.20434e-05	0.00120978	FDR<0.05	ENSGALG00000035332	NA	NA
ENSGALG00000038708	84.9506	-1.6682	0.401263	-4.15738	3.21921e-05	0.00121174	FDR<0.05	KCNQ4	419643	potassium voltage-gated channel subfamily Q member 4
ENSGALG00000008999	1007.57	-1.11338	0.268223	-4.15096	3.31084e-05	0.00123886	FDR<0.05	AFAP1L2	423908	actin filament associated protein 1 like 2
ENSGALG00000051529	54.7368	2.13726	0.515096	4.14925	3.33563e-05	0.00124445	FDR<0.05	ENSGALG00000051529	NA	NA
ENSGALG00000042279	22.4389	-2.48321	0.598722	-4.14752	3.36092e-05	0.00125018	FDR<0.05	CYP24A1	395827	cytochrome P450 family 24 subfamily A member 1
ENSGALG00000016620	35.2575	4.6271	1.117	4.14245	3.43622e-05	0.0012707	FDR<0.05	PNOC	422019	prepronociceptin
ENSGALG00000050750	522.482	2.68664	0.648541	4.14259	3.43408e-05	0.0012707	FDR<0.05	ENSGALG00000050750	NA	NA
ENSGALG00000009130	2094.01	1.8411	0.444648	4.14058	3.46431e-05	0.00127734	FDR<0.05	GPCPD1	421311	glycerophosphocholine phosphodiesterase 1
ENSGALG00000005253	332.589	4.21314	1.02082	4.1272	3.67207e-05	0.00133829	FDR<0.05	C1QTNF8	427666	C1q and tumor necrosis factor related protein 8
ENSGALG00000041420	20.4868	-1.53049	0.370984	-4.12548	3.69966e-05	0.00134205	FDR<0.05	ENSGALG00000041420	NA	NA
ENSGALG00000011855	81.3622	-1.563	0.379841	-4.11489	3.87362e-05	0.00139561	FDR<0.05	RHOJ	423513	ras homolog family member J
ENSGALG00000014976	49.6624	-2.02359	0.49187	-4.11407	3.8874e-05	0.00139659	FDR<0.05	GATA6	396390	GATA binding protein 6
ENSGALG00000042606	29.9409	-3.32542	0.810204	-4.10442	4.05328e-05	0.00144793	FDR<0.05	LOC768760	768760	protocadherin delta 1
ENSGALG00000053249	579.019	1.25364	0.305985	4.09705	4.18442e-05	0.00149055	FDR<0.05	ENSGALG00000053249	NA	NA
ENSGALG00000053246	76.6232	-3.56985	0.872769	-4.09025	4.30907e-05	0.00153063	FDR<0.05	ENSGALG00000053246	NA	NA
ENSGALG00000041296	1018.8	-1.56494	0.382911	-4.08696	4.37065e-05	0.00154814	FDR<0.05	SOX7	771337	SRY-box 7
ENSGALG00000016328	864.839	1.56584	0.383264	4.08554	4.39743e-05	0.00155327	FDR<0.05	GSTA2	414895	glutathione S-transferase alpha 2
ENSGALG00000022758	358.82	1.11914	0.274044	4.0838	4.43056e-05	0.0015606	FDR<0.05	GGACT	418773	gamma-glutamylamine cyclotransferase
ENSGALG00000004591	53.8845	-2.19401	0.537461	-4.08217	4.46172e-05	0.00156719	FDR<0.05	SERPINC1	424440	serpin family C member 1
ENSGALG00000029935	4.3948	-4.17907	1.02856	-4.06303	4.84404e-05	0.00168739	FDR<0.05	EPB41L4B	420962	erythrocyte membrane protein band 4.1 like 4B
ENSGALG00000005290	491.843	1.5886	0.391377	4.05901	4.92804e-05	0.00171192	FDR<0.05	TRMT13	424470	tRNA methyltransferase 13 homolog
ENSGALG00000049231	20.414	-2.68806	0.663235	-4.05296	5.05741e-05	0.00175203	FDR<0.05	ENSGALG00000049231	NA	NA
ENSGALG00000053624	486.474	-2.49364	0.617392	-4.03899	5.36813e-05	0.00184447	FDR<0.05	ENSGALG00000053624	NA	NA
ENSGALG00000009064	1550.94	-1.37331	0.340728	-4.0305	5.56572e-05	0.00190717	FDR<0.05	FZD1	374062	frizzled class receptor 1
ENSGALG00000035950	238.109	-2.03679	0.505433	-4.02979	5.58264e-05	0.00190778	FDR<0.05	NGFR	425805	nerve growth factor receptor
ENSGALG00000052255	65.4785	3.73676	0.927952	4.0269	5.65181e-05	0.0019262	FDR<0.05	ENSGALG00000052255	NA	NA
ENSGALG00000038254	6.3296	-4.68403	1.16399	-4.0241	5.71928e-05	0.00193871	FDR<0.05	CUZD1	423943	CUB and zona pellucida like domains 1
ENSGALG00000015721	2424.73	-1.53279	0.381472	-4.0181	5.8669e-05	0.00197812	FDR<0.05	SVEP1	427338	sushi, von Willebrand factor type A, EGF and pentraxin domain containing 1
ENSGALG00000009479	155.318	-2.61362	0.650832	-4.01582	5.92407e-05	0.00198677	FDR<0.05	SAMD9L	420559	sterile alpha motif domain containing 9 like
ENSGALG00000050490	12.9471	3.67501	0.915037	4.01624	5.91337e-05	0.00198677	FDR<0.05	ENSGALG00000050490	NA	NA
ENSGALG00000002421	1240.4	1.33303	0.332689	4.00684	6.15354e-05	0.0020502	FDR<0.05	SELENOU	423625	selenoprotein U
ENSGALG00000016767	229.765	2.17423	0.542674	4.00652	6.16199e-05	0.0020502	FDR<0.05	ENSGALG00000016767	NA	NA
ENSGALG00000053803	101	-2.465	0.616311	-3.9996	6.34488e-05	0.0021055	FDR<0.05	ENSGALG00000053803	NA	NA
ENSGALG00000017380	15943.6	1.24924	0.313337	3.9869	6.69434e-05	0.00220406	FDR<0.05	UQCRH	771939	ubiquinol-cytochrome c reductase hinge protein
ENSGALG00000051111	58.0068	3.45872	0.867857	3.98535	6.73802e-05	0.00220692	FDR<0.05	ENSGALG00000051111	NA	NA
ENSGALG00000008359	3817.34	-1.26101	0.316492	-3.98435	6.76665e-05	0.00221056	FDR<0.05	CD93	421234	CD93 molecule
ENSGALG00000030002	15.6237	-3.52368	0.88456	-3.98354	6.78955e-05	0.00221231	FDR<0.05	KRT18	101749333	keratin 18
ENSGALG00000050292	3.22361	-4.70395	1.18141	-3.98163	6.84444e-05	0.00222444	FDR<0.05	ENSGALG00000050292	NA	NA
ENSGALG00000052396	54.6423	-1.40082	0.35217	-3.97768	6.9591e-05	0.00225589	FDR<0.05	ENSGALG00000052396	NA	NA
ENSGALG00000005763	83.7506	2.72027	0.684322	3.97513	7.03396e-05	0.00227431	FDR<0.05	VILL	420415	villin like
ENSGALG00000002722	2956.25	-1.31587	0.331116	-3.97406	7.06584e-05	0.00227878	FDR<0.05	MST1	396135	macrophage stimulating 1 (hepatocyte growth factor-like)
ENSGALG00000053706	4545.6	1.04887	0.264637	3.96342	7.38841e-05	0.00236467	FDR<0.05	ENSGALG00000053706	NA	NA
ENSGALG00000002015	407.984	2.84966	0.720363	3.95587	7.62574e-05	0.00239881	FDR<0.05	SNCG	395392	synuclein gamma
ENSGALG00000013900	8.23838	-3.39193	0.857362	-3.95624	7.6138e-05	0.00239881	FDR<0.05	MAP7	421689	microtubule associated protein 7
ENSGALG00000054893	677.981	-2.3294	0.588724	-3.9567	7.59934e-05	0.00239881	FDR<0.05	ENSGALG00000054893	NA	NA
ENSGALG00000001690	9.96685	6.23936	1.57797	3.95403	7.68443e-05	0.00240448	FDR<0.05	GABRB2	414890	gamma-aminobutyric acid type A receptor beta2 subunit
ENSGALG00000014699	275.317	-1.48116	0.374751	-3.95239	7.73741e-05	0.00241507	FDR<0.05	MEGF10	427126	multiple EGF like domains 10
ENSGALG00000009828	3827.19	1.00883	0.255624	3.94655	7.92867e-05	0.00246257	FDR<0.05	PPP2R5A	421372	protein phosphatase 2 regulatory subunit B'alpha
ENSGALG00000033941	119.747	-1.90061	0.482184	-3.94167	8.09176e-05	0.00250705	FDR<0.05	RORC	777355	RAR related orphan receptor C
ENSGALG00000050713	820.07	-1.03622	0.26299	-3.94016	8.14283e-05	0.00251669	FDR<0.05	ENSGALG00000050713	NA	NA
ENSGALG00000014935	391.882	-1.06072	0.269756	-3.93215	8.41899e-05	0.00258305	FDR<0.05	GREB1L	421064	growth regulation by estrogen in breast cancer 1 like
ENSGALG00000029319	5392.38	1.47508	0.375107	3.93241	8.40976e-05	0.00258305	FDR<0.05	UQCRB	420236	ubiquinol-cytochrome c reductase binding protein
ENSGALG00000008193	246.942	-1.96921	0.502079	-3.92212	8.77727e-05	0.00266702	FDR<0.05	RELN	427850	reelin
ENSGALG00000037629	462.434	-1.72027	0.43903	-3.91835	8.9158e-05	0.0027026	FDR<0.05	TRANK1	420728	tetratricopeptide repeat and ankyrin repeat containing 1
ENSGALG00000054028	45.9937	-4.29036	1.09853	-3.90554	9.40168e-05	0.00283625	FDR<0.05	ENSGALG00000054028	NA	NA
ENSGALG00000014485	732.2	-1.00071	0.256319	-3.90417	9.45509e-05	0.00284555	FDR<0.05	LDB2	395631	LIM domain binding 2
ENSGALG00000015093	279.659	1.10382	0.282988	3.9006	9.59547e-05	0.00287694	FDR<0.05	IMPACT	421080	impact RWD domain protein
ENSGALG00000051202	250.969	2.04725	0.524886	3.90036	9.60501e-05	0.00287694	FDR<0.05	ENSGALG00000051202	NA	NA
ENSGALG00000055006	1339.74	-1.52823	0.392028	-3.89826	9.68875e-05	0.00289515	FDR<0.05	ENSGALG00000055006	NA	NA
ENSGALG00000046580	286.892	2.70725	0.696902	3.8847	0.000102456	0.0030257	FDR<0.05	MGARP	770869	mitochondria localized glutamic acid rich protein
ENSGALG00000036373	3.47243	-4.30311	1.10871	-3.8812	0.000103944	0.00306247	FDR<0.05	GSG1L	426763	GSG1 like
ENSGALG00000042552	1381.64	-1.05688	0.272642	-3.87645	0.000105993	0.00311555	FDR<0.05	TJP1	415388	tight junction protein 1
ENSGALG00000002581	2394.51	1.39675	0.360627	3.87312	0.000107452	0.00314379	FDR<0.05	HTATIP2	424363	HIV-1 Tat interactive protein 2
ENSGALG00000052514	2436.24	-1.34998	0.348704	-3.87143	0.000108198	0.00315829	FDR<0.05	ENSGALG00000052514	NA	NA
ENSGALG00000031214	7635.95	1.32336	0.343589	3.85157	0.000117364	0.00339441	FDR<0.05	MED9	416506	mediator complex subunit 9
ENSGALG00000041553	133.334	-2.27113	0.589957	-3.84965	0.000118287	0.00340547	FDR<0.05	TMEM74	100858101	transmembrane protein 74
ENSGALG00000041616	4391.26	-1.07985	0.280475	-3.85007	0.000118084	0.00340547	FDR<0.05	C5H14orf4	429422	interferon regulatory factor 2 binding protein-like
ENSGALG00000050806	16.4307	-5.03785	1.31056	-3.84406	0.000121018	0.0034604	FDR<0.05	ENSGALG00000050806	NA	NA
ENSGALG00000052537	1473.86	1.75589	0.456761	3.84423	0.000120933	0.0034604	FDR<0.05	ENSGALG00000052537	NA	NA
ENSGALG00000032410	1459.72	-1.13718	0.296721	-3.83251	0.000126845	0.00360251	FDR<0.05	CBFA2T3	415846	CBFA2/RUNX1 translocation partner 3
ENSGALG00000004420	716.319	-1.76153	0.459936	-3.82995	0.000128168	0.00362937	FDR<0.05	SDK1	373894	sidekick cell adhesion molecule 1
ENSGALG00000015593	12.9407	-3.39544	0.886636	-3.82957	0.000128366	0.00362937	FDR<0.05	EPHA7	395967	EPH receptor A7
ENSGALG00000046550	2712.06	-1.32155	0.346003	-3.81947	0.00013374	0.00376442	FDR<0.05	EMCN	772178	endomucin
ENSGALG00000028978	146.682	-1.12212	0.293939	-3.81754	0.000134789	0.0037855	FDR<0.05	BTBD19	100858105	BTB domain containing 19
ENSGALG00000006753	12002.6	1.34178	0.35155	3.81675	0.000135219	0.00378914	FDR<0.05	ATP5C1	419108	ATP synthase, H+ transporting, mitochondrial F1 complex, gamma polypeptide 1
ENSGALG00000007926	9000.14	1.03188	0.270574	3.81366	0.000136924	0.00381448	FDR<0.05	ATP5H	422115	ATP synthase, H+ transporting, mitochondrial Fo complex subunit D
ENSGALG00000017000	689.81	1.41198	0.37021	3.814	0.000136737	0.00381448	FDR<0.05	RCBTB2	418861	RCC1 and BTB domain containing protein 2
ENSGALG00000023083	83.6553	-2.4418	0.64031	-3.81347	0.000137031	0.00381448	FDR<0.05	KIAA1958	431637	KIAA1958
ENSGALG00000012662	1059.63	-1.34866	0.353881	-3.81106	0.000138374	0.00384338	FDR<0.05	NUAK1	418074	NUAK family kinase 1
ENSGALG00000033369	73.455	-2.94507	0.773801	-3.80598	0.000141247	0.00391455	FDR<0.05	LOC107052215	107052215	ly6/PLAUR domain-containing protein 1-like
ENSGALG00000013468	51.5839	-1.82206	0.479084	-3.80321	0.000142833	0.00394408	FDR<0.05	TLR3	422720	toll like receptor 3
ENSGALG00000042422	109.778	-1.21581	0.319695	-3.80303	0.000142938	0.00394408	FDR<0.05	GLI1	396045	GLI family zinc finger 1
ENSGALG00000004820	316.517	-3.09616	0.814792	-3.79994	0.000144731	0.00398485	FDR<0.05	FAM57A	427836	family with sequence similarity 57 member A
ENSGALG00000027950	2963.47	1.02088	0.268701	3.79932	0.000145095	0.00398616	FDR<0.05	TXNDC17	417680	thioredoxin domain containing 17
ENSGALG00000004870	259.106	1.08411	0.285599	3.79593	0.000147091	0.00402348	FDR<0.05	PIH1D3	422184	PIH1 domain containing 3
ENSGALG00000036625	3259.04	1.03969	0.27405	3.79379	0.000148366	0.00404956	FDR<0.05	NDUFV2	426488	NADH:ubiquinone oxidoreductase core subunit V2
ENSGALG00000036683	532.837	1.5434	0.407036	3.79179	0.000149567	0.00407352	FDR<0.05	PNPO	100857383	pyridoxamine 5'-phosphate oxidase
ENSGALG00000041401	10942.1	1.28811	0.339823	3.79053	0.000150327	0.00408539	FDR<0.05	MRPS16	769996	mitochondrial ribosomal protein S16
ENSGALG00000033497	652.697	-2.13573	0.563521	-3.78997	0.000150663	0.00408571	FDR<0.05	FOXP4L	100858652	forkhead box protein P4-like
ENSGALG00000005775	198.32	1.04333	0.275629	3.78526	0.000153547	0.0041483	FDR<0.05	TEX11	422215	testis expressed 11
ENSGALG00000012163	4.06402	-4.52603	1.19656	-3.78254	0.000155233	0.00418268	FDR<0.05	BDNF	396186	brain derived neurotrophic factor
ENSGALG00000005490	84664.6	1.1015	0.291929	3.7732	0.00016117	0.00429723	FDR<0.05	RPS2	416544	ribosomal protein S2
ENSGALG00000005749	17484.4	1.01641	0.269364	3.77336	0.000161061	0.00429723	FDR<0.05	COX4I1	415826	cytochrome c oxidase subunit 4I1
ENSGALG00000012462	326.961	-1.32589	0.351323	-3.77399	0.000160657	0.00429723	FDR<0.05	KIF5C	408046	kinesin family member 5C
ENSGALG00000023279	18654.2	1.71587	0.454756	3.77317	0.000161189	0.00429723	FDR<0.05	EPN3	100859290	epsin 3
ENSGALG00000010303	1038.51	1.24226	0.329578	3.76925	0.000163742	0.00435609	FDR<0.05	EPHX1L	421447	epoxide hydrolase 1-like
ENSGALG00000009988	5715.6	1.69575	0.450053	3.76789	0.000164634	0.0043706	FDR<0.05	ELOVL1	424564	ELOVL fatty acid elongase 1
ENSGALG00000043906	9.58344	-2.90232	0.77103	-3.76422	0.00016707	0.00441667	FDR<0.05	CHDSD	100499421	chicken D-serine dehydratase
ENSGALG00000012448	374.383	1.07272	0.285069	3.76302	0.000167872	0.00442859	FDR<0.05	ORC4	424307	origin recognition complex subunit 4
ENSGALG00000004285	26.494	-2.11003	0.560898	-3.76187	0.000168648	0.00443977	FDR<0.05	HNF4A	419198	hepatocyte nuclear factor 4 alpha
ENSGALG00000011386	862.393	1.19039	0.316717	3.75853	0.000170913	0.00449003	FDR<0.05	BCS1L	424212	BCS1 homolog, ubiquinol-cytochrome c reductase complex chaperone
ENSGALG00000006916	564.274	1.07166	0.285407	3.75484	0.000173454	0.00453788	FDR<0.05	GDE1	416612	glycerophosphodiester phosphodiesterase 1
ENSGALG00000013112	453.185	-1.22118	0.325397	-3.7529	0.000174798	0.00456356	FDR<0.05	RERGL	418180	RERG like
ENSGALG00000041372	34.7293	-2.15254	0.573888	-3.7508	0.000176272	0.00459253	FDR<0.05	MYRIP	428455	myosin VIIA and Rab interacting protein
ENSGALG00000002643	4140.67	1.84083	0.491608	3.74451	0.000180748	0.00469946	FDR<0.05	ENSGALG00000002643	NA	NA
ENSGALG00000001264	372.718	-1.34715	0.359916	-3.74297	0.00018186	0.00470368	FDR<0.05	PLXNA2	419857	plexin A2
ENSGALG00000028709	149.243	-2.48172	0.663934	-3.73789	0.000185568	0.00478531	FDR<0.05	RNF144A	421922	ring finger protein 144A
ENSGALG00000011269	3.79315	5.32201	1.42455	3.73592	0.000187033	0.00481324	FDR<0.05	EPYC	417890	epiphycan
ENSGALG00000030657	851.383	-1.0204	0.273276	-3.73395	0.000188502	0.00484116	FDR<0.05	ENSGALG00000030657	NA	NA
ENSGALG00000034860	295.208	-2.4335	0.652459	-3.72974	0.000191679	0.00490279	FDR<0.05	BCHE	395358	butyrylcholinesterase
ENSGALG00000037076	3589.85	1.49993	0.402152	3.72977	0.000191654	0.00490279	FDR<0.05	GART	395315	phosphoribosylglycinamide formyltransferase, phosphoribosylglycinamide synthetase, phosphoribosylaminoimidazole synthetase
ENSGALG00000005378	622.905	1.38632	0.372236	3.72432	0.000195841	0.00498901	FDR<0.05	ARNTL	374115	aryl hydrocarbon receptor nuclear translocator like
ENSGALG00000011717	25.1026	-1.9649	0.527554	-3.72455	0.000195663	0.00498901	FDR<0.05	LOC417937	417937	solute carrier family 23 member 1-like
ENSGALG00000051401	4237.88	-1.00338	0.269682	-3.72059	0.000198761	0.00505317	FDR<0.05	ENSGALG00000051401	NA	NA
ENSGALG00000053749	19.3282	-1.83741	0.494577	-3.71512	0.000203111	0.00515337	FDR<0.05	ENSGALG00000053749	NA	NA
ENSGALG00000008326	149.777	-1.37057	0.369059	-3.7137	0.000204254	0.00517196	FDR<0.05	SYTL2L	422353	synaptotagmin-like protein 2-like
ENSGALG00000006202	30.3255	-2.44597	0.659246	-3.71025	0.000207052	0.00522185	FDR<0.05	SCNN1B	427673	sodium channel epithelial 1 beta subunit
ENSGALG00000049660	150.671	3.10758	0.837565	3.71025	0.000207051	0.00522185	FDR<0.05	ENSGALG00000049660	NA	NA
ENSGALG00000006503	15326	1.38955	0.374665	3.70878	0.000208259	0.00523137	FDR<0.05	VDAC1	416320	voltage dependent anion channel 1
ENSGALG00000017316	112924	3.51999	0.949852	3.70583	0.0002107	0.00527487	FDR<0.05	UCP3	373896	uncoupling protein 3
ENSGALG00000033522	752.634	-1.00388	0.270903	-3.70568	0.000210828	0.00527487	FDR<0.05	AOC3	420015	amine oxidase, copper containing 3
ENSGALG00000015051	557.664	-1.14001	0.308146	-3.6996	0.000215942	0.00538147	FDR<0.05	CDK19	421756	cyclin dependent kinase 19
ENSGALG00000009119	717.172	1.24371	0.336386	3.69726	0.000217938	0.0054205	FDR<0.05	THUMPD2	421310	THUMP domain containing 2
ENSGALG00000028357	182.824	-2.34296	0.633909	-3.69605	0.000218979	0.00543568	FDR<0.05	MMR1L2	428421	macrophage mannose receptor 1-like 2
ENSGALG00000043671	299.25	-1.09643	0.296709	-3.69531	0.000219617	0.00544082	FDR<0.05	LOC107049952	107049952	rho GTPase-activating protein 33-like
ENSGALG00000001330	15104	1.46888	0.397846	3.69209	0.000222422	0.0054995	FDR<0.05	ATP5G1	419992	ATP synthase, H+ transporting, mitochondrial Fo complex subunit C1 (subunit 9)
ENSGALG00000008926	71.6671	-1.4496	0.392854	-3.68991	0.000224332	0.00553398	FDR<0.05	CADPS2	417756	calcium dependent secretion activator 2
ENSGALG00000011020	12627.4	1.35146	0.366298	3.6895	0.000224695	0.00553398	FDR<0.05	CYCS	420624	cytochrome c, somatic
ENSGALG00000008732	162.212	6.27552	1.7025	3.68605	0.000227758	0.00559409	FDR<0.05	OTOR	395484	otoraplin
ENSGALG00000034392	6.36574	-3.55644	0.964914	-3.68576	0.000228023	0.00559409	FDR<0.05	ENSGALG00000034392	NA	NA
ENSGALG00000007337	1790.97	1.5648	0.424654	3.68489	0.000228802	0.00560232	FDR<0.05	LPP	429148	LIM domain containing preferred translocation partner in lipoma
ENSGALG00000007786	238.044	2.21123	0.600449	3.68263	0.000230844	0.00563044	FDR<0.05	DOK5	419336	docking protein 5
ENSGALG00000013727	262.825	-1.14788	0.311748	-3.68207	0.000231344	0.00563175	FDR<0.05	SYNJ2	421656	synaptojanin 2
ENSGALG00000046856	18.5598	-4.55147	1.23712	-3.67909	0.000234067	0.00568707	FDR<0.05	ENSGALG00000046856	NA	NA
ENSGALG00000025876	42.105	-1.78863	0.486521	-3.67636	0.000236586	0.0057262	FDR<0.05	THPO	414803	thrombopoietin
ENSGALG00000010029	1740.99	2.32454	0.632486	3.67525	0.000237616	0.00574012	FDR<0.05	BEST3	417849	bestrophin 3
ENSGALG00000030200	2029.31	1.06893	0.290974	3.67364	0.000239124	0.00576549	FDR<0.05	NFU1	419513	NFU1 iron-sulfur cluster scaffold
ENSGALG00000033051	416.944	-1.20459	0.328113	-3.67125	0.000241371	0.0058017	FDR<0.05	CAMK1D	425522	calcium/calmodulin dependent protein kinase ID
ENSGALG00000006217	59.3607	2.72314	0.742087	3.66956	0.000242964	0.00580261	FDR<0.05	S100B	424038	S100 calcium binding protein B
ENSGALG00000052173	111.595	-1.93509	0.527547	-3.66808	0.000244378	0.00582534	FDR<0.05	ENSGALG00000052173	NA	NA
ENSGALG00000011106	633.571	-1.30299	0.35571	-3.66306	0.000249222	0.00591844	FDR<0.05	GALNT2	421540	polypeptide N-acetylgalactosaminyltransferase 2
ENSGALG00000002854	722.059	-1.45629	0.39792	-3.65975	0.000252464	0.00597293	FDR<0.05	ENSGALG00000002854	NA	NA
ENSGALG00000016154	12.6408	-3.33897	0.912983	-3.65721	0.000254978	0.00600986	FDR<0.05	ARC	395075	activity regulated cytoskeleton associated protein
ENSGALG00000051803	13.9365	-2.77244	0.758222	-3.65651	0.000255676	0.00601507	FDR<0.05	ENSGALG00000051803	NA	NA
ENSGALG00000051655	7.40264	2.57711	0.705591	3.65241	0.000259786	0.00608904	FDR<0.05	ENSGALG00000051655	NA	NA
ENSGALG00000030096	229.333	2.02359	0.554516	3.64929	0.000262966	0.00615213	FDR<0.05	PDPN	768390	podoplanin
ENSGALG00000049856	16.1584	-4.87096	1.33503	-3.64858	0.000263694	0.00615774	FDR<0.05	ENSGALG00000049856	NA	NA
ENSGALG00000049564	2123.48	-1.3445	0.369076	-3.64288	0.000269606	0.00627256	FDR<0.05	ENSGALG00000049564	NA	NA
ENSGALG00000053066	17.0078	-2.40274	0.659681	-3.64228	0.000270232	0.00627555	FDR<0.05	ENSGALG00000053066	NA	NA
ENSGALG00000039628	746.129	-1.19243	0.327654	-3.6393	0.00027338	0.00632536	FDR<0.05	AFAP1L1	427621	actin filament associated protein 1 like 1
ENSGALG00000003765	2.906	-4.54879	1.25134	-3.63513	0.000277836	0.00640495	FDR<0.05	A1CF	423680	APOBEC1 complementation factor
ENSGALG00000012796	604.675	-1.33536	0.367445	-3.63417	0.00027888	0.00640561	FDR<0.05	KIAA1549	100857885	KIAA1549
ENSGALG00000009219	177.853	-1.63118	0.449004	-3.63289	0.000280263	0.00641401	FDR<0.05	C3H1orf95	421315	chromosome 3 C1orf95 homolog
ENSGALG00000052545	36.6413	-1.15103	0.316823	-3.63305	0.000280088	0.00641401	FDR<0.05	ENSGALG00000052545	NA	NA
ENSGALG00000016570	9.14943	3.25264	0.895867	3.63071	0.000282639	0.00645666	FDR<0.05	LOC770996	770996	L-gulonolactone oxidase-like
ENSGALG00000003861	1232.27	1.06773	0.294126	3.63019	0.000283213	0.00645809	FDR<0.05	HERC4	423683	HECT and RLD domain containing E3 ubiquitin protein ligase 4
ENSGALG00000043724	176.97	-1.00167	0.276507	-3.62257	0.000291685	0.00661666	FDR<0.05	NFX1	420796	nuclear transcription factor, X-box binding 1
ENSGALG00000006887	248.685	-1.00363	0.277246	-3.62	0.000294605	0.0066696	FDR<0.05	ENSGALG00000006887	NA	NA
ENSGALG00000016654	13.5999	-2.63106	0.727637	-3.6159	0.000299304	0.00672767	FDR<0.05	ARSE	418659	arylsulfatase E (chondrodysplasia punctata 1)
ENSGALG00000016500	1526.06	2.15662	0.597277	3.61076	0.000305301	0.00685025	FDR<0.05	FKBP1B	395254	FK506 binding protein 1B
ENSGALG00000014845	18.6858	-2.18943	0.60655	-3.60965	0.000306612	0.00685527	FDR<0.05	PLCXD3	100857889	phosphatidylinositol specific phospholipase C X domain containing 3
ENSGALG00000002170	9.16789	-2.53964	0.704305	-3.60588	0.000311102	0.00693109	FDR<0.05	BARL	419888	bile acid receptor-like
ENSGALG00000029439	4.78572	-4.75834	1.31994	-3.60496	0.000312201	0.00693481	FDR<0.05	HOXC9	425723	homeobox C9
ENSGALG00000013022	124.85	-1.09092	0.302714	-3.6038	0.000313598	0.00694985	FDR<0.05	CACNA1C	395891	calcium voltage-gated channel subunit alpha1 C
ENSGALG00000017068	96.7453	3.37671	0.938161	3.59929	0.000319092	0.00702224	FDR<0.05	KL	418909	klotho
ENSGALG00000003336	587.77	1.49919	0.416927	3.59579	0.000323404	0.00710474	FDR<0.05	DAPK2	100857587	death associated protein kinase 2
ENSGALG00000020151	7.15588	-5.85912	1.63006	-3.59442	0.000325113	0.00712988	FDR<0.05	NMU	422748	neuromedin U
ENSGALG00000004509	309135	1.59487	0.443809	3.59359	0.000326147	0.00713855	FDR<0.05	UBB	101747587	ubiquitin B
ENSGALG00000007022	993.871	1.72538	0.481378	3.58426	0.000338041	0.00736728	FDR<0.05	ENSGALG00000007022	NA	NA
ENSGALG00000010921	715.944	-1.05076	0.293174	-3.58407	0.000338276	0.00736728	FDR<0.05	PKD2	422585	polycystin 2, transient receptor potential cation channel
ENSGALG00000016215	333.371	-1.01591	0.283553	-3.5828	0.000339937	0.00738804	FDR<0.05	C1HXORF36	418555	chromosome 1 open reading frame, human CXorf36
ENSGALG00000045816	19.3424	-2.33613	0.652106	-3.58244	0.000340401	0.00738804	FDR<0.05	ROBO3	100858578	roundabout guidance receptor 3
ENSGALG00000008262	197.522	-1.28374	0.358653	-3.57933	0.000344474	0.00746359	FDR<0.05	RASGRF1	415578	Ras protein specific guanine nucleotide releasing factor 1
ENSGALG00000006707	496.559	-1.76641	0.493944	-3.57614	0.000348699	0.0075164	FDR<0.05	NOX1	422257	NADPH oxidase 1
ENSGALG00000023953	1340.53	-2.51572	0.704012	-3.5734	0.000352369	0.00755298	FDR<0.05	LOC419851	419851	complement component 4 binding protein, alpha chain
ENSGALG00000034960	39.8916	-1.24815	0.349363	-3.57265	0.000353391	0.00755298	FDR<0.05	MLXIPL	101751014	MLX interacting protein like
ENSGALG00000011687	573.483	-1.65234	0.462621	-3.5717	0.000354672	0.00756753	FDR<0.05	AHNAK2	100859120	AHNAK nucleoprotein 2
ENSGALG00000037138	91.8234	-1.68269	0.471347	-3.56997	0.000357028	0.00760494	FDR<0.05	ENSGALG00000037138	NA	NA
ENSGALG00000014585	3262.31	-1.5727	0.440655	-3.569	0.000358349	0.00762019	FDR<0.05	CCL26	417534	C-C motif chemokine ligand 26
ENSGALG00000048096	29.582	3.48207	0.976605	3.56549	0.000363182	0.00769708	FDR<0.05	ENSGALG00000048096	NA	NA
ENSGALG00000048850	11.3043	2.29465	0.643574	3.56548	0.000363185	0.00769708	FDR<0.05	ENSGALG00000048850	NA	NA
ENSGALG00000003736	617.182	1.93466	0.542836	3.564	0.000365249	0.00771206	FDR<0.05	ABCB9	416834	ATP binding cassette subfamily B member 9
ENSGALG00000041898	7643.42	-1.22176	0.342765	-3.56442	0.000364659	0.00771206	FDR<0.05	FAM43A	429145	family with sequence similarity 43 member A
ENSGALG00000011391	119.472	2.7279	0.765609	3.56305	0.000366572	0.00771687	FDR<0.05	AMN	423472	amnion associated transmembrane protein
ENSGALG00000001096	18660.1	1.65008	0.463617	3.55914	0.000372073	0.00779376	FDR<0.05	UQCR11	770135	ubiquinol-cytochrome c reductase, complex III subunit XI
ENSGALG00000036925	1922.73	-1.92266	0.540287	-3.55859	0.000372845	0.00779698	FDR<0.05	CADM3	772356	cell adhesion molecule 3
ENSGALG00000011668	66.1921	1.41335	0.397725	3.55359	0.000380007	0.00792002	FDR<0.05	IL8L1	395872	interleukin 8-like 1
ENSGALG00000013672	75.9143	-1.09163	0.307197	-3.55352	0.00038011	0.00792002	FDR<0.05	ENSGALG00000013672	NA	NA
ENSGALG00000009959	267.07	2.06536	0.581967	3.54893	0.000386798	0.00800907	FDR<0.05	RAB3IP	417850	RAB3A interacting protein
ENSGALG00000033974	68.5572	-2.71556	0.765706	-3.54648	0.000390408	0.00807057	FDR<0.05	HGF	395941	hepatocyte growth factor
ENSGALG00000023066	13448.4	1.40344	0.395784	3.54598	0.000391157	0.00807281	FDR<0.05	DNAJA1	427376	DnaJ heat shock protein family (Hsp40) member A1
ENSGALG00000014776	2446.12	1.91566	0.540963	3.54121	0.000398303	0.00818152	FDR<0.05	ENSGALG00000014776	NA	NA
ENSGALG00000021399	891.288	-1.34072	0.378604	-3.54122	0.000398283	0.00818152	FDR<0.05	ABCA8	417440	ATP binding cassette subfamily A member 8
ENSGALG00000051372	56.3058	1.36944	0.386798	3.54046	0.000399436	0.00819006	FDR<0.05	ENSGALG00000051372	NA	NA
ENSGALG00000043603	178.348	1.56844	0.44345	3.5369	0.000404852	0.00828765	FDR<0.05	CCL5	417465	chemokine (C-C motif) ligand 5
ENSGALG00000004571	4327.81	1.06942	0.302529	3.53494	0.000407862	0.00833573	FDR<0.05	PPP1CC	416872	protein phosphatase 1 catalytic subunit gamma
ENSGALG00000032672	3.72454	-4.37965	1.23989	-3.53228	0.000411997	0.0084066	FDR<0.05	KRT5	407779	keratin 5
ENSGALG00000010785	2831.45	1.98478	0.562483	3.52861	0.00041775	0.0084965	FDR<0.05	ACOT11	429108	acyl-CoA thioesterase 11
ENSGALG00000014913	9.59618	-3.1621	0.898941	-3.51759	0.000435491	0.00881045	FDR<0.05	ROS1	396192	ROS proto-oncogene 1, receptor tyrosine kinase
ENSGALG00000003138	129.587	-1.95184	0.555216	-3.51546	0.000438987	0.00884027	FDR<0.05	OXTR	429211	oxytocin receptor
ENSGALG00000050232	552.69	1.11019	0.3159	3.51437	0.000440795	0.00885099	FDR<0.05	ENSGALG00000050232	NA	NA
ENSGALG00000047455	635.81	-1.73212	0.493142	-3.51242	0.000444051	0.0089022	FDR<0.05	ENSGALG00000047455	NA	NA
ENSGALG00000010526	9187.11	1.08314	0.308533	3.51061	0.000447088	0.00894885	FDR<0.05	OSTC	422525	oligosaccharyltransferase complex non-catalytic subunit
ENSGALG00000036500	10.5295	-2.58008	0.736925	-3.50115	0.000463263	0.00921411	FDR<0.05	GRB7	426597	growth factor receptor bound protein 7
ENSGALG00000054395	7.73415	4.51909	1.29123	3.49982	0.000465571	0.0092164	FDR<0.05	ENSGALG00000054395	NA	NA
ENSGALG00000010983	47.1086	-2.93329	0.838441	-3.49851	0.000467874	0.00924748	FDR<0.05	NPY	396464	neuropeptide Y
ENSGALG00000051854	73.1755	1.17156	0.334917	3.49805	0.000468679	0.00924889	FDR<0.05	ENSGALG00000051854	NA	NA
ENSGALG00000026161	53.6788	1.03485	0.296566	3.48942	0.000484062	0.00949303	FDR<0.05	KCNV2L	107055327	potassium voltage-gated channel subfamily V member 2-like
ENSGALG00000008555	2132.6	1.24186	0.35604	3.48799	0.000486664	0.00950786	FDR<0.05	MXI1	423888	MAX interactor 1, dimerization protein
ENSGALG00000011172	402.655	-1.10211	0.316884	-3.47797	0.000505225	0.00977131	FDR<0.05	MYO10L	429030	myosin-X-like
ENSGALG00000000081	82.6848	-1.77919	0.511918	-3.47554	0.000509829	0.00984525	FDR<0.05	IL4I1	417039	interleukin 4 induced 1
ENSGALG00000009556	243.991	-1.06591	0.306778	-3.47453	0.00051175	0.00986723	FDR<0.05	PRICKLE1	417793	prickle planar cell polarity protein 1
ENSGALG00000013124	532.374	-1.70744	0.491605	-3.47319	0.000514306	0.00990138	FDR<0.05	FHOD3	420952	formin homology 2 domain containing 3
ENSGALG00000006886	152.63	-1.26826	0.36541	-3.47078	0.000518941	0.00997537	FDR<0.05	DACH2	395576	dachshund family transcription factor 2
ENSGALG00000001483	691.479	-1.11944	0.322669	-3.46931	0.000521795	0.010015	FDR<0.05	ENSGALG00000001483	NA	NA
ENSGALG00000005046	541.127	1.48486	0.429187	3.45969	0.000540796	0.0102874	FDR<0.05	SHMT1	416520	serine hydroxymethyltransferase 1 (soluble)
ENSGALG00000023626	274.996	-1.2866	0.371848	-3.46001	0.000540162	0.0102874	FDR<0.05	NTN1	396389	netrin 1
ENSGALG00000050830	234.208	-2.42842	0.701926	-3.45965	0.000540883	0.0102874	FDR<0.05	ENSGALG00000050830	NA	NA
ENSGALG00000004875	8294.75	1.51719	0.439024	3.45583	0.000548599	0.0104184	FDR<0.05	PEMT	416508	phosphatidylethanolamine N-methyltransferase
ENSGALG00000015422	5.24734	-3.22898	0.934728	-3.45446	0.000551399	0.0104559	FDR<0.05	NRG1	373906	neuregulin 1
ENSGALG00000016231	45378.2	1.10169	0.318985	3.45374	0.000552861	0.0104678	FDR<0.05	DDX3X	418567	DEAD-box helicase 3, X-linked
ENSGALG00000002294	297.751	-1.25507	0.363531	-3.45244	0.000555545	0.0104715	FDR<0.05	SEMA6A	427387	semaphorin 6A
ENSGALG00000004273	378.881	-1.02049	0.295581	-3.45247	0.000555475	0.0104715	FDR<0.05	RALGPS2	424429	Ral GEF with PH domain and SH3 binding motif 2
ENSGALG00000046650	3.47864	-3.80179	1.10097	-3.45313	0.000554124	0.0104715	FDR<0.05	ENSGALG00000046650	NA	NA
ENSGALG00000045534	281.765	-1.15652	0.335301	-3.44919	0.000562276	0.010551	FDR<0.05	PMLL	100857563	promyelocytic leukemia-like
ENSGALG00000013603	114.962	-1.40491	0.407576	-3.44698	0.000566883	0.0105746	FDR<0.05	MYCT1	421641	myc target 1
ENSGALG00000043641	53014	2.06669	0.599512	3.44729	0.000566251	0.0105746	FDR<0.05	JUND	107055370	JunD proto-oncogene, AP-1 transcription factor subunit
ENSGALG00000050273	52.5509	1.84687	0.53644	3.44282	0.000575682	0.010707	FDR<0.05	ENSGALG00000050273	NA	NA
ENSGALG00000048528	3.37518	4.63454	1.34849	3.43683	0.000588557	0.0109143	FDR<0.05	ENSGALG00000048528	NA	NA
ENSGALG00000035839	92.4139	2.53139	0.736665	3.43629	0.00058974	0.0109201	FDR<0.05	TMEM255B	418738	transmembrane protein 255B
ENSGALG00000050425	684.618	1.5185	0.442358	3.43274	0.000597513	0.0110317	FDR<0.05	ENSGALG00000050425	NA	NA
ENSGALG00000048025	31.2116	2.2783	0.664202	3.43013	0.000603291	0.0111058	FDR<0.05	ENSGALG00000048025	NA	NA
ENSGALG00000000695	238.288	-1.12084	0.327253	-3.42501	0.000614788	0.0112845	FDR<0.05	MFSD4A	419831	major facilitator superfamily domain containing 4A
ENSGALG00000007403	28235.8	1.4807	0.433102	3.41883	0.000628906	0.0115269	FDR<0.05	PEBP1	416990	phosphatidylethanolamine binding protein 1
ENSGALG00000029330	17895.7	1.6387	0.479427	3.41804	0.000630745	0.0115271	FDR<0.05	MED29	107055391	mediator complex subunit 29
ENSGALG00000033055	3.6782	5.27232	1.54289	3.41716	0.000632786	0.0115477	FDR<0.05	ENSGALG00000033055	NA	NA
ENSGALG00000043672	6683.72	-1.25686	0.368066	-3.41476	0.00063838	0.0116329	FDR<0.05	STAB1	415894	stabilin 1
ENSGALG00000004930	36.2301	-2.44288	0.715735	-3.4131	0.000642275	0.0116534	FDR<0.05	HRH1	100858928	histamine receptor H1
ENSGALG00000047425	15.1127	-1.98374	0.581653	-3.41053	0.000648379	0.0116968	FDR<0.05	ENSGALG00000047425	NA	NA
ENSGALG00000019867	876.281	1.50384	0.441697	3.40469	0.000662395	0.011926	FDR<0.05	WDCP	421975	WD repeat and coiled coil containing
ENSGALG00000031679	1089.35	1.03099	0.302838	3.40442	0.000663047	0.011926	FDR<0.05	ENSGALG00000031679	NA	NA
ENSGALG00000048754	2055.7	1.1618	0.341502	3.40204	0.000668859	0.0119636	FDR<0.05	ENSGALG00000048754	NA	NA
ENSGALG00000054209	404.907	-1.02558	0.301648	-3.39992	0.000674056	0.0120152	FDR<0.05	ENSGALG00000054209	NA	NA
ENSGALG00000035946	312.204	-1.34275	0.395214	-3.39754	0.000679957	0.0120935	FDR<0.05	GUCY1A3	422407	guanylate cyclase 1 soluble subunit alpha
ENSGALG00000002490	14547.4	1.15406	0.339732	3.39697	0.000681358	0.0121013	FDR<0.05	UQCRC2	427009	ubiquinol-cytochrome c reductase core protein II
ENSGALG00000014725	315.133	-1.54547	0.455063	-3.39616	0.000683392	0.0121204	FDR<0.05	PLK2	427150	polo like kinase 2
ENSGALG00000015275	470.328	1.15031	0.338777	3.39547	0.000685098	0.0121336	FDR<0.05	NIT2	418386	nitrilase family member 2
ENSGALG00000023640	6.47569	-4.76606	1.40444	-3.39356	0.0006899	0.0122015	FDR<0.05	RSPO4	428155	R-spondin 4
ENSGALG00000011404	890.234	-1.42514	0.420347	-3.39038	0.00069795	0.012275	FDR<0.05	HOPX	395241	HOP homeobox
ENSGALG00000026776	1474.6	1.55894	0.459803	3.39045	0.000697785	0.012275	FDR<0.05	TIGAR	419040	TP53 induced glycolysis regulatory phosphatase
ENSGALG00000047447	23.6943	5.211	1.53759	3.38907	0.000701311	0.0123169	FDR<0.05	ENSGALG00000047447	NA	NA
ENSGALG00000049598	7.90891	-4.46514	1.31783	-3.38826	0.000703376	0.012336	FDR<0.05	ENSGALG00000049598	NA	NA
ENSGALG00000053028	41.6498	-2.09546	0.618562	-3.38762	0.000705009	0.0123474	FDR<0.05	ENSGALG00000053028	NA	NA
ENSGALG00000002595	13638.1	1.23135	0.364025	3.3826	0.000718031	0.0125233	FDR<0.05	ENSGALG00000002595	NA	NA
ENSGALG00000037980	152.963	-1.10529	0.327202	-3.378	0.000730157	0.0126822	FDR<0.05	LOC107049841	107049841	uncharacterized LOC107049841
ENSGALG00000009545	7864.26	1.80865	0.535615	3.37677	0.000733425	0.012704	FDR<0.05	SLC25A12	431387	solute carrier family 25 member 12
ENSGALG00000011953	5727.41	1.11499	0.330191	3.3768	0.000733345	0.012704	FDR<0.05	PHF5A	417991	PHD finger protein 5A
ENSGALG00000004477	1430.99	1.50808	0.446676	3.37622	0.000734885	0.0127118	FDR<0.05	NCOR1	417598	nuclear receptor corepressor 1
ENSGALG00000002407	111.501	-1.73293	0.513483	-3.37485	0.000738568	0.0127563	FDR<0.05	HYDIN	427538	HYDIN, axonemal central pair apparatus protein
ENSGALG00000048097	289.562	1.67309	0.495804	3.37451	0.000739481	0.0127563	FDR<0.05	ENSGALG00000048097	NA	NA
ENSGALG00000016461	4185.84	1.12228	0.332842	3.37181	0.000746772	0.0128645	FDR<0.05	DDX1	395249	DEAD-box helicase 1
ENSGALG00000001299	2.82229	-4.00105	1.18676	-3.37141	0.000747844	0.0128654	FDR<0.05	GIP	419989	gastric inhibitory polypeptide
ENSGALG00000016425	2381.51	1.03169	0.306133	3.37008	0.000751464	0.0128925	FDR<0.05	IAH1	421930	isoamyl acetate-hydrolyzing esterase 1 homolog
ENSGALG00000003144	874.925	-1.18825	0.352644	-3.36956	0.000752892	0.0128994	FDR<0.05	TRIM25	417401	tripartite motif containing 25
ENSGALG00000001512	151.471	2.70791	0.804457	3.36614	0.000762285	0.013025	FDR<0.05	KCND3	374228	potassium voltage-gated channel subfamily D member 3
ENSGALG00000029540	502.419	-1.41672	0.42115	-3.36394	0.000768386	0.0130937	FDR<0.05	ENSGALG00000029540	NA	NA
ENSGALG00000043355	280.57	-1.23274	0.366431	-3.36418	0.00076772	0.0130937	FDR<0.05	CELSR1	426068	cadherin EGF LAG seven-pass G-type receptor 1
ENSGALG00000043080	249.66	-1.20355	0.358071	-3.36121	0.00077601	0.013188	FDR<0.05	CCDC85A	421205	coiled-coil domain containing 85A
ENSGALG00000030792	2911.73	2.16962	0.645949	3.35881	0.000782792	0.0132675	FDR<0.05	ENSGALG00000030792	NA	NA
ENSGALG00000002012	514.641	-1.25124	0.372854	-3.35585	0.000791209	0.0133162	FDR<0.05	ENSGALG00000002012	NA	NA
ENSGALG00000011141	26.476	-3.58793	1.06936	-3.35521	0.000793059	0.0133162	FDR<0.05	ITGB6	424191	integrin subunit beta 6
ENSGALG00000031248	397.554	1.18797	0.354006	3.35579	0.00079138	0.0133162	FDR<0.05	RMDN1	420213	regulator of microtubule dynamics 1
ENSGALG00000033091	173.5	-1.37856	0.4108	-3.35581	0.000791339	0.0133162	FDR<0.05	RUNX1T1	395503	RUNX1 translocation partner 1
ENSGALG00000049157	141.383	-1.11949	0.333644	-3.35535	0.000792645	0.0133162	FDR<0.05	ENSGALG00000049157	NA	NA
ENSGALG00000019261	70.2993	-1.22649	0.365717	-3.35365	0.000797531	0.0133735	FDR<0.05	ARHGAP8	418239	Rho GTPase activating protein 8
ENSGALG00000043597	136.811	1.51186	0.450956	3.35256	0.000800692	0.0134087	FDR<0.05	RAD54B	395449	RAD54 homolog B (S. cerevisiae)
ENSGALG00000005747	75.3952	1.8197	0.542903	3.3518	0.000802886	0.0134098	FDR<0.05	LOC101748744	101748744	serine protease 23-like
ENSGALG00000053225	2726.01	-1.02219	0.304948	-3.35201	0.000802284	0.0134098	FDR<0.05	ENSGALG00000053225	NA	NA
ENSGALG00000051742	3.23229	-4.18169	1.24876	-3.34868	0.000811979	0.013508	FDR<0.05	ENSGALG00000051742	NA	NA
ENSGALG00000051984	95.6367	-1.31576	0.393096	-3.34718	0.000816376	0.0135484	FDR<0.05	ENSGALG00000051984	NA	NA
ENSGALG00000052426	45.686	-2.61692	0.781921	-3.34678	0.000817572	0.0135484	FDR<0.05	ENSGALG00000052426	NA	NA
ENSGALG00000017133	1493.54	1.21191	0.362423	3.34392	0.000826036	0.0136697	FDR<0.05	EEF1AKMT1	418951	eukaryotic translation elongation factor 1 alpha lysine methyltransferase 1
ENSGALG00000017155	27.676	-1.83751	0.549941	-3.34128	0.000833939	0.0137464	FDR<0.05	ENSGALG00000017155	NA	NA
ENSGALG00000032889	19.5322	-1.47917	0.442686	-3.34136	0.00083369	0.0137464	FDR<0.05	RBFOX3	100857589	RNA binding protein, fox-1 homolog 3
ENSGALG00000016883	832.411	-1.35776	0.406471	-3.34037	0.000836662	0.0137553	FDR<0.05	DOCK9	418779	dedicator of cytokinesis 9
ENSGALG00000002886	2.8805	-3.99956	1.19856	-3.33698	0.000846929	0.013856	FDR<0.05	NKX2-5	396073	NK2 homeobox 5
ENSGALG00000049928	151.272	-1.12844	0.338164	-3.33697	0.000846985	0.013856	FDR<0.05	ENSGALG00000049928	NA	NA
ENSGALG00000053779	3.14641	-4.68004	1.40251	-3.3369	0.000847186	0.013856	FDR<0.05	ENSGALG00000053779	NA	NA
ENSGALG00000027835	277.015	1.15707	0.346962	3.33487	0.000853406	0.0139217	FDR<0.05	PCBD1	395729	pterin-4 alpha-carbinolamine dehydratase 1
ENSGALG00000026663	2105.6	-1.56258	0.468614	-3.33448	0.000854587	0.0139229	FDR<0.05	CX3CL1	415651	C-X3-C motif chemokine ligand 1
ENSGALG00000004528	60.2646	-1.10172	0.330716	-3.33132	0.000864344	0.0140228	FDR<0.05	TSHZ3	415762	teashirt zinc finger homeobox 3
ENSGALG00000008663	126.048	-1.67659	0.503319	-3.33106	0.000865166	0.0140228	FDR<0.05	DDAH1	378898	dimethylarginine dimethylaminohydrolase 1
ENSGALG00000031659	6.47012	-5.20607	1.56244	-3.33201	0.000862218	0.0140228	FDR<0.05	ENSGALG00000031659	NA	NA
ENSGALG00000042116	2.40181	-4.27238	1.28249	-3.33132	0.000864345	0.0140228	FDR<0.05	FUT9	771133	fucosyltransferase 9
ENSGALG00000047412	173.366	-1.29612	0.389425	-3.3283	0.000873762	0.0141439	FDR<0.05	ENSGALG00000047412	NA	NA
ENSGALG00000004155	86.3286	-3.02118	0.90824	-3.32641	0.000879737	0.0142224	FDR<0.05	MYOM3	419690	myomesin 3
ENSGALG00000010163	12.5784	-2.93134	0.881384	-3.32583	0.000881549	0.0142335	FDR<0.05	LGR5	427867	leucine rich repeat containing G protein-coupled receptor 5
ENSGALG00000027980	961.508	-2.7691	0.833304	-3.32304	0.00089043	0.0143134	FDR<0.05	NANOS1	100857342	nanos C2HC-type zinc finger 1
ENSGALG00000001812	146.189	2.01579	0.607258	3.3195	0.000901783	0.0144491	FDR<0.05	ENSGALG00000001812	NA	NA
ENSGALG00000046823	1685.24	1.12708	0.339582	3.31901	0.000903381	0.0144564	FDR<0.05	ENSGALG00000046823	NA	NA
ENSGALG00000041373	52.8181	-1.95449	0.588973	-3.31847	0.00090513	0.014466	FDR<0.05	ARAP2	428790	ArfGAP with RhoGAP domain, ankyrin repeat and PH domain 2
ENSGALG00000028537	11682	1.17359	0.354058	3.31469	0.000917464	0.0146446	FDR<0.05	NDUFB1	423415	NADH:ubiquinone oxidoreductase subunit B1
ENSGALG00000026146	1637.31	-1.82947	0.552056	-3.31393	0.000919938	0.0146655	FDR<0.05	CRLF1	100858730	cytokine receptor like factor 1
ENSGALG00000048543	7.01931	-4.79881	1.4489	-3.31204	0.00092619	0.0147279	FDR<0.05	ENSGALG00000048543	NA	NA
ENSGALG00000000302	903.916	-2.86917	0.866421	-3.31152	0.000927909	0.0147367	FDR<0.05	TNNT2	396433	troponin T2, cardiac type
ENSGALG00000051919	73.8598	-3.10535	0.938248	-3.30974	0.000933837	0.0148122	FDR<0.05	ENSGALG00000051919	NA	NA
ENSGALG00000023521	293.109	-2.03399	0.614698	-3.30892	0.000936559	0.0148367	FDR<0.05	ADRA2A	428980	adrenoceptor alpha 2A
ENSGALG00000023580	57.2097	1.82246	0.550977	3.30769	0.000940693	0.0148835	FDR<0.05	CLDN19	769245	claudin 19
ENSGALG00000014979	2.11645	-4.09847	1.23937	-3.30691	0.0009433	0.0148874	FDR<0.05	FRK	421747	fyn related Src family tyrosine kinase
ENSGALG00000016979	7127.87	2.51219	0.759814	3.30632	0.00094529	0.0149001	FDR<0.05	SLC25A30	418845	solute carrier family 25 member 30
ENSGALG00000002529	832.959	1.07908	0.326449	3.30551	0.000948045	0.0149249	FDR<0.05	MCCC2	427395	methylcrotonoyl-CoA carboxylase 2
ENSGALG00000043476	162.003	1.39115	0.420965	3.30467	0.000950887	0.014951	FDR<0.05	LOC107055071	107055071	ADP-ribosylation factor 5-like
ENSGALG00000050470	400.071	1.42137	0.430211	3.3039	0.0009535	0.0149734	FDR<0.05	ENSGALG00000050470	NA	NA
ENSGALG00000000994	44.4041	-3.24191	0.981664	-3.30246	0.000958399	0.0150185	FDR<0.05	RAB42	428212	RAB42, member RAS oncogene family
ENSGALG00000011068	331.39	-1.55044	0.46962	-3.30148	0.000961778	0.0150386	FDR<0.05	COBLL1	424182	cordon-bleu WH2 repeat protein like 1
ENSGALG00000001949	23110.1	1.22457	0.371015	3.30059	0.000964803	0.0150571	FDR<0.05	MDH2	417517	malate dehydrogenase 2
ENSGALG00000002389	460.247	-1.48197	0.449538	-3.29666	0.000978402	0.0151755	FDR<0.05	ITGB4	417374	integrin subunit beta 4
ENSGALG00000027231	195.61	-1.46303	0.443976	-3.29529	0.000983218	0.0152314	FDR<0.05	NRARP	431400	NOTCH-regulated ankyrin repeat protein
ENSGALG00000040212	4340.38	-1.504	0.456667	-3.29344	0.00098969	0.0152941	FDR<0.05	FYCO1	428453	FYVE and coiled-coil domain containing 1
ENSGALG00000012816	1011.04	-1.29009	0.391968	-3.29132	0.000997172	0.0153346	FDR<0.05	SLC22A23	420881	solute carrier family 22 member 23
ENSGALG00000038801	108907	1.36478	0.414583	3.29193	0.000995035	0.0153346	FDR<0.05	ATP5B	426673	ATP synthase, H+ transporting, mitochondrial F1 complex, beta polypeptide
ENSGALG00000050983	45.1532	-1.48615	0.451531	-3.29135	0.000997064	0.0153346	FDR<0.05	ENSGALG00000050983	NA	NA
ENSGALG00000053833	6.82781	-3.0239	0.918872	-3.29089	0.000998715	0.0153396	FDR<0.05	ENSGALG00000053833	NA	NA
ENSGALG00000012457	12.8347	3.63562	1.10512	3.28981	0.00100257	0.01538	FDR<0.05	SSTR3	427907	somatostatin receptor 3
ENSGALG00000029508	3043.49	1.05091	0.319747	3.2867	0.0010137	0.0155131	FDR<0.05	SMIM19	422492	small integral membrane protein 19
ENSGALG00000010457	22.7499	1.47794	0.449729	3.28629	0.00101517	0.0155167	FDR<0.05	SAMD15	423376	sterile alpha motif domain containing 15
ENSGALG00000032957	16265	2.65059	0.808178	3.27971	0.00103913	0.0158254	FDR<0.05	NOCT	404779	nocturnin
ENSGALG00000019003	99.4897	-1.51932	0.464443	-3.27127	0.00107064	0.016253	FDR<0.05	PRAG1	422632	PEAK1 related kinase activating pseudokinase 1
ENSGALG00000053941	16.6303	2.48339	0.759409	3.27015	0.00107489	0.0162717	FDR<0.05	ENSGALG00000053941	NA	NA
ENSGALG00000027630	3485.69	-1.30351	0.398726	-3.2692	0.00107854	0.0163074	FDR<0.05	NPR2	100859339	natriuretic peptide receptor 2
ENSGALG00000012006	721.904	-1.91419	0.585648	-3.26849	0.00108121	0.0163282	FDR<0.05	RTN1	378791	reticulon 1
ENSGALG00000000949	1168.79	1.8057	0.552838	3.26623	0.00108989	0.0163661	FDR<0.05	HBEGF	395654	heparin binding EGF like growth factor
ENSGALG00000043587	129.705	-1.58259	0.484496	-3.26646	0.001089	0.0163661	FDR<0.05	CCDC88A	421210	coiled-coil domain containing 88A
ENSGALG00000052226	1849.9	1.16948	0.357949	3.26717	0.00108628	0.0163661	FDR<0.05	ENSGALG00000052226	NA	NA
ENSGALG00000008034	1869.6	-1.21417	0.371877	-3.26498	0.00109472	0.0164143	FDR<0.05	CASKIN2	422125	CASK interacting protein 2
ENSGALG00000010023	35385.2	1.11311	0.341301	3.26138	0.00110869	0.0165759	FDR<0.05	CALM2	395855	calmodulin 2
ENSGALG00000042137	503.125	-1.07447	0.329412	-3.26178	0.00110715	0.0165759	FDR<0.05	ELK4	419832	ELK4, ETS transcription factor
ENSGALG00000011991	259.599	-2.71156	0.831574	-3.26076	0.00111113	0.0165815	FDR<0.05	MYOZ2	422682	myozenin 2
ENSGALG00000001311	117.243	2.87558	0.882302	3.25917	0.00111737	0.0165961	FDR<0.05	ARHGAP44	427797	Rho GTPase activating protein 44
ENSGALG00000035914	3.66455	-4.88856	1.49966	-3.25979	0.00111494	0.0165961	FDR<0.05	ENSGALG00000035914	NA	NA
ENSGALG00000004777	495.486	-1.4194	0.43558	-3.25865	0.00111944	0.0166072	FDR<0.05	AIFM2	423720	apoptosis inducing factor, mitochondria associated 2
ENSGALG00000015008	228.77	-1.53559	0.471426	-3.25734	0.00112462	0.0166645	FDR<0.05	ZNF366	431599	zinc finger protein 366
ENSGALG00000046192	1613.81	-2.6505	0.81424	-3.25518	0.00113321	0.016772	FDR<0.05	LOC100857191	100857191	c-C motif chemokine 26-like
ENSGALG00000000920	81.6991	-1.77404	0.545097	-3.25455	0.00113572	0.0167723	FDR<0.05	ENSGALG00000000920	NA	NA
ENSGALG00000021362	173.362	-1.09437	0.336261	-3.25451	0.00113589	0.0167723	FDR<0.05	GPRC5C	427814	G protein-coupled receptor class C group 5 member C
ENSGALG00000001486	616.255	-1.92141	0.590969	-3.25129	0.00114882	0.0169028	FDR<0.05	ZAP70	420086	zeta-chain (TCR) associated protein kinase 70kDa
ENSGALG00000051833	15.99	3.1406	0.966476	3.24954	0.00115593	0.0169689	FDR<0.05	ENSGALG00000051833	NA	NA
ENSGALG00000015395	77.2388	2.43463	0.749413	3.24872	0.00115926	0.0169981	FDR<0.05	CD200L	418424	CD200 molecule-like
ENSGALG00000032843	8961.85	1.03526	0.31898	3.24554	0.00117229	0.0171691	FDR<0.05	AAAS	100859661	aladin WD repeat nucleoporin
ENSGALG00000053197	14.5789	2.79	0.860598	3.24194	0.0011872	0.0173472	FDR<0.05	ENSGALG00000053197	NA	NA
ENSGALG00000028622	245.234	-1.02884	0.317567	-3.23975	0.00119634	0.0174391	FDR<0.05	PEAR1	100857779	platelet endothelial aggregation receptor 1
ENSGALG00000034007	1126	-1.30824	0.403887	-3.23911	0.00119902	0.0174391	FDR<0.05	ITGA6	396226	integrin subunit alpha 6
ENSGALG00000012236	53.9213	1.213	0.374536	3.23867	0.00120088	0.017446	FDR<0.05	DMC1	427903	DNA meiotic recombinase 1
ENSGALG00000036920	916.115	-1.58955	0.490884	-3.23814	0.00120311	0.0174583	FDR<0.05	SLC22A5	416328	solute carrier family 22 member 5
ENSGALG00000006871	749.414	1.21315	0.374828	3.23655	0.00120983	0.0175155	FDR<0.05	SLCO3A1	415504	solute carrier organic anion transporter family member 3A1
ENSGALG00000021692	7433.34	1.09889	0.339998	3.23205	0.00122906	0.0177387	FDR<0.05	NDUFA11	420060	NADH:ubiquinone oxidoreductase subunit A11
ENSGALG00000027695	517.604	-1.34718	0.417041	-3.23032	0.0012365	0.0177387	FDR<0.05	PCBP4	100859674	poly(rC)-binding protein 4-like
ENSGALG00000045762	109.836	-2.37623	0.735311	-3.23159	0.00123102	0.0177387	FDR<0.05	SHISA8	100857803	shisa family member 8
ENSGALG00000004343	235.043	-1.32878	0.411678	-3.22773	0.00124779	0.0178802	FDR<0.05	HPD	416852	4-hydroxyphenylpyruvate dioxygenase
ENSGALG00000026015	5.17854	3.53593	1.0958	3.22681	0.00125179	0.0179173	FDR<0.05	LOC100859449	100859449	5-hydroxytryptamine receptor 3A-like
ENSGALG00000046632	172.127	-2.34804	0.727792	-3.22625	0.00125424	0.017932	FDR<0.05	LOC101747868	101747868	ly6/PLAUR domain-containing protein 2-like
ENSGALG00000029197	147.95	-1.1082	0.343866	-3.22277	0.00126959	0.0181103	FDR<0.05	KIRREL3	419719	kin of IRRE like 3 (Drosophila)
ENSGALG00000014923	100.549	-1.01015	0.313605	-3.22109	0.00127703	0.0181754	FDR<0.05	ARHGEF28	427201	Rho guanine nucleotide exchange factor 28
ENSGALG00000023070	2.61498	-3.88994	1.20757	-3.2213	0.00127609	0.0181754	FDR<0.05	SPIA1	423434	serpin peptidase inhibitor, clade A (alpha-1 antiproteinase, antitrypsin), member 1
ENSGALG00000043139	25.8681	-1.61207	0.500883	-3.21847	0.00128877	0.0183011	FDR<0.05	SYT7	101748423	synaptotagmin VII
ENSGALG00000000234	187.383	-1.7857	0.555481	-3.21469	0.00130586	0.0184642	FDR<0.05	EPB41L4A	415608	erythrocyte membrane protein band 4.1 like 4A
ENSGALG00000005992	440.836	1.34316	0.417803	3.21481	0.00130533	0.0184642	FDR<0.05	PDE8A	415455	phosphodiesterase 8A
ENSGALG00000040626	5045.24	1.02521	0.31892	3.21463	0.00130611	0.0184642	FDR<0.05	NDUFA2	768860	NADH:ubiquinone oxidoreductase subunit A2
ENSGALG00000010567	136.639	-1.41277	0.439862	-3.21184	0.00131889	0.0185167	FDR<0.05	RAB3B	424636	RAB3B, member RAS oncogene family
ENSGALG00000013576	10.0896	-4.36034	1.35783	-3.21125	0.00132157	0.0185167	FDR<0.05	MTNR1A	396319	melatonin receptor 1A
ENSGALG00000022557	39.2156	-2.8576	0.889681	-3.21194	0.00131842	0.0185167	FDR<0.05	CLDN3	374029	claudin 3
ENSGALG00000047102	575.487	1.25762	0.391538	3.212	0.00131814	0.0185167	FDR<0.05	ENSGALG00000047102	NA	NA
ENSGALG00000006717	20.4272	3.2052	0.99885	3.20889	0.00133247	0.018628	FDR<0.05	LOC395381	395381	ovomucin, alpha subunit
ENSGALG00000000901	2.65519	-4.41825	1.37741	-3.20764	0.00133828	0.0186678	FDR<0.05	CHST4	427567	carbohydrate (N-acetylglucosamine 6-O) sulfotransferase 4
ENSGALG00000054273	643.908	-1.13872	0.354986	-3.20779	0.0013376	0.0186678	FDR<0.05	ENSGALG00000054273	NA	NA
ENSGALG00000002911	3009.92	-1.15858	0.361461	-3.20528	0.00134931	0.0187726	FDR<0.05	MOXD1	395333	monooxygenase DBH like 1
ENSGALG00000016602	305.674	-1.00398	0.313314	-3.20439	0.00135349	0.0187968	FDR<0.05	ARHGAP6	418642	Rho GTPase activating protein 6
ENSGALG00000025999	22688.1	1.23562	0.386399	3.1978	0.00138483	0.0191687	FDR<0.05	NDUFA4	772135	NDUFA4, mitochondrial complex associated
ENSGALG00000008728	1507.95	1.37645	0.430664	3.1961	0.00139297	0.0192215	FDR<0.05	PTER	420525	phosphotriesterase related
ENSGALG00000021620	213.822	-1.7955	0.561897	-3.19543	0.00139623	0.0192421	FDR<0.05	TMEM59L	420122	transmembrane protein 59 like
ENSGALG00000003432	125.681	2.66609	0.834528	3.19473	0.00139963	0.0192469	FDR<0.05	AGXT2	431666	alanine--glyoxylate aminotransferase 2
ENSGALG00000041094	28.7966	3.26483	1.02227	3.1937	0.00140461	0.0192943	FDR<0.05	SYT1	396083	synaptotagmin 1
ENSGALG00000016318	125.382	-2.21965	0.695117	-3.1932	0.00140705	0.0193068	FDR<0.05	ENSGALG00000016318	NA	NA
ENSGALG00000033140	2878.85	1.27391	0.398987	3.19286	0.0014087	0.0193084	FDR<0.05	ENSGALG00000033140	NA	NA
ENSGALG00000002792	10.1773	-2.73075	0.855535	-3.19186	0.00141361	0.019334	FDR<0.05	SPDEF	428271	SAM pointed domain containing ETS transcription factor
ENSGALG00000005414	4295.17	1.03522	0.324364	3.19154	0.00141517	0.019334	FDR<0.05	MSRB1	416540	methionine sulfoxide reductase B1
ENSGALG00000009315	44.086	-2.30131	0.72124	-3.19077	0.00141896	0.0193649	FDR<0.05	PAPLN	428873	papilin, proteoglycan like sulfated glycoprotein
ENSGALG00000006073	4032.1	1.18724	0.372293	3.189	0.00142764	0.0194202	FDR<0.05	NDUFAB1	416571	NADH:ubiquinone oxidoreductase subunit AB1
ENSGALG00000011153	4555.61	-1.32971	0.416964	-3.18904	0.00142748	0.0194202	FDR<0.05	LY75	424192	lymphocyte antigen 75
ENSGALG00000047861	1815.25	1.05272	0.330074	3.18933	0.00142604	0.0194202	FDR<0.05	ENSGALG00000047861	NA	NA
ENSGALG00000037329	5.00054	-4.39423	1.3781	-3.18862	0.00142953	0.0194243	FDR<0.05	ENSGALG00000037329	NA	NA
ENSGALG00000054937	96.2969	-1.53777	0.482367	-3.18796	0.00143281	0.0194243	FDR<0.05	ENSGALG00000054937	NA	NA
ENSGALG00000017184	46.6208	-3.13222	0.984732	-3.18079	0.00146875	0.0198085	FDR<0.05	MMP7	418983	matrix metallopeptidase 7
ENSGALG00000049578	3.81863	-4.42027	1.38999	-3.18007	0.0014724	0.0198153	FDR<0.05	ENSGALG00000049578	NA	NA
ENSGALG00000031164	29.5721	-2.55676	0.804115	-3.1796	0.0014748	0.0198264	FDR<0.05	WFDC2L	100859272	WAP four-disulfide core domain protein 2-like
ENSGALG00000042354	181.71	-1.18625	0.373201	-3.17858	0.00148	0.0198752	FDR<0.05	PREX2	420172	phosphatidylinositol-3,4,5-trisphosphate dependent Rac exchange factor 2
ENSGALG00000053446	2.54213	-4.35651	1.3709	-3.17784	0.00148375	0.0199043	FDR<0.05	ENSGALG00000053446	NA	NA
ENSGALG00000047499	12.5772	5.15392	1.62222	3.17708	0.00148765	0.0199354	FDR<0.05	ENSGALG00000047499	NA	NA
ENSGALG00000010049	1478.43	-1.37111	0.432101	-3.17313	0.00150805	0.020166	FDR<0.05	PTPRB	417853	protein tyrosine phosphatase, receptor type B
ENSGALG00000051505	958.108	-1.33922	0.422348	-3.1709	0.00151966	0.0202998	FDR<0.05	ENSGALG00000051505	NA	NA
ENSGALG00000017032	623.539	1.15311	0.363916	3.16861	0.00153171	0.0204212	FDR<0.05	SLC25A15	418886	solute carrier family 25 member 15
ENSGALG00000030776	1448.84	-1.92258	0.606826	-3.16825	0.00153361	0.0204212	FDR<0.05	METTL7A	426871	methyltransferase like 7A
ENSGALG00000038432	14.8816	-2.46391	0.778075	-3.16667	0.00154193	0.0205102	FDR<0.05	ENSGALG00000038432	NA	NA
ENSGALG00000006367	1217.6	1.01749	0.321378	3.16602	0.00154538	0.0205345	FDR<0.05	PCBD2	374030	pterin-4 alpha-carbinolamine dehydratase 2
ENSGALG00000014236	447.109	-1.0016	0.316597	-3.16363	0.00155812	0.0206197	FDR<0.05	ATP8A1	422776	ATPase phospholipid transporting 8A1
ENSGALG00000041371	52.9398	-3.38506	1.07	-3.1636	0.00155833	0.0206197	FDR<0.05	UNC13A	430487	unc-13 homolog A
ENSGALG00000019976	756.568	1.02351	0.323756	3.16137	0.00157027	0.0207125	FDR<0.05	ADAT2	421670	adenosine deaminase, tRNA specific 2
ENSGALG00000004221	26.651	-1.86481	0.590137	-3.15996	0.00157789	0.0207702	FDR<0.05	IL22RA1	419692	interleukin 22 receptor subunit alpha 1
ENSGALG00000032773	31.1619	2.50854	0.795461	3.15357	0.00161286	0.0211635	FDR<0.05	ENSGALG00000032773	NA	NA
ENSGALG00000015057	1452.66	2.41117	0.764747	3.1529	0.00161658	0.0211683	FDR<0.05	DDO	770953	D-aspartate oxidase
ENSGALG00000029308	1667.21	1.12303	0.356171	3.15305	0.00161573	0.0211683	FDR<0.05	PNPLA3	418233	patatin like phospholipase domain containing 3
ENSGALG00000053008	109.326	-1.16224	0.369023	-3.14951	0.00163544	0.0213897	FDR<0.05	ENSGALG00000053008	NA	NA
ENSGALG00000053551	14.9491	2.97519	0.944804	3.14901	0.00163826	0.0213897	FDR<0.05	ENSGALG00000053551	NA	NA
ENSGALG00000017106	61.5062	2.46393	0.783172	3.1461	0.00165466	0.0215773	FDR<0.05	ATP8A2	418936	ATPase phospholipid transporting 8A2
ENSGALG00000009992	367.117	-1.02658	0.326468	-3.14451	0.00166364	0.021672	FDR<0.05	ARHGAP5	428883	Rho GTPase activating protein 5
ENSGALG00000034236	56.2463	-1.34468	0.427758	-3.14356	0.00166908	0.0217204	FDR<0.05	ENSGALG00000034236	NA	NA
ENSGALG00000048077	43.6368	-1.46929	0.46752	-3.14272	0.00167385	0.02176	FDR<0.05	ENSGALG00000048077	NA	NA
ENSGALG00000016635	2847.72	-1.93541	0.615901	-3.14241	0.00167564	0.0217609	FDR<0.05	MXRA5	418657	matrix remodeling associated 5
ENSGALG00000012407	10.2034	-2.39593	0.762628	-3.14167	0.00167985	0.0217707	FDR<0.05	LRP1B	424301	LDL receptor related protein 1B
ENSGALG00000051831	2.27761	-4.21329	1.34172	-3.14021	0.00168824	0.021857	FDR<0.05	ENSGALG00000051831	NA	NA
ENSGALG00000027292	147.129	1.38273	0.440446	3.13938	0.00169307	0.0218798	FDR<0.05	MIR6669	102466706	microRNA 6669
ENSGALG00000036847	1354.85	1.16846	0.372789	3.13438	0.00172218	0.0221743	FDR<0.05	PLAC9	423636	placenta specific 9
ENSGALG00000052211	4.12599	4.37772	1.39676	3.13419	0.0017233	0.0221743	FDR<0.05	ENSGALG00000052211	NA	NA
ENSGALG00000032986	280.104	-2.20653	0.704601	-3.1316	0.00173856	0.0223478	FDR<0.05	CFTR	100049619	cystic fibrosis transmembrane conductance regulator
ENSGALG00000046947	6.00377	-2.85083	0.910437	-3.13127	0.0017405	0.02235	FDR<0.05	ENSGALG00000046947	NA	NA
ENSGALG00000015375	239.588	-1.17478	0.375367	-3.1297	0.00174987	0.022417	FDR<0.05	ENSGALG00000015375	NA	NA
ENSGALG00000040954	28.8095	-2.36067	0.754407	-3.12918	0.00175294	0.022417	FDR<0.05	GPR37	417748	G protein-coupled receptor 37
ENSGALG00000051101	4214.64	-1.16755	0.373176	-3.12869	0.00175588	0.022417	FDR<0.05	ENSGALG00000051101	NA	NA
ENSGALG00000009718	1062.62	-1.16079	0.371111	-3.12787	0.0017608	0.0224506	FDR<0.05	FAM53B	768603	family with sequence similarity 53 member B
ENSGALG00000014121	11749.7	1.07376	0.343382	3.12703	0.00176584	0.0224922	FDR<0.05	COX5A	769735	cytochrome c oxidase subunit 5A
ENSGALG00000009880	114.236	-1.51694	0.485575	-3.12401	0.00178405	0.0227012	FDR<0.05	INPP4B	422454	inositol polyphosphate-4-phosphatase type II B
ENSGALG00000012211	39785.3	1.75317	0.561366	3.12304	0.00178992	0.0227071	FDR<0.05	PDLIM5	422699	PDZ and LIM domain 5
ENSGALG00000029203	68.2402	-1.96332	0.628597	-3.12334	0.00178812	0.0227071	FDR<0.05	TNNT1	396009	troponin T1, slow skeletal type
ENSGALG00000041708	172.105	1.27656	0.40873	3.12324	0.00178873	0.0227071	FDR<0.05	WNT4	395561	Wnt family member 4
ENSGALG00000002519	690.357	2.00163	0.641483	3.12031	0.00180661	0.0227814	FDR<0.05	SLC25A33	419442	solute carrier family 25 member 33
ENSGALG00000005957	42.5659	-1.61693	0.517983	-3.12159	0.00179879	0.0227814	FDR<0.05	SLC6A14	100857521	solute carrier family 6 member 14
ENSGALG00000039320	849.929	-1.1535	0.369603	-3.12091	0.00180295	0.0227814	FDR<0.05	ENSGALG00000039320	NA	NA
ENSGALG00000040292	52.1648	3.43888	1.10201	3.12055	0.00180516	0.0227814	FDR<0.05	FMO4	770587	flavin containing monooxygenase 4
ENSGALG00000051082	285.338	1.23867	0.396906	3.12081	0.00180353	0.0227814	FDR<0.05	ENSGALG00000051082	NA	NA
ENSGALG00000014268	165.342	-3.67006	1.17766	-3.11641	0.0018307	0.0230161	FDR<0.05	CHRNA9	395522	cholinergic receptor nicotinic alpha 9 subunit
ENSGALG00000031795	28.2629	1.56607	0.502462	3.11679	0.00182833	0.0230161	FDR<0.05	ENSGALG00000031795	NA	NA
ENSGALG00000054030	3.94565	-3.0083	0.965245	-3.11662	0.00182935	0.0230161	FDR<0.05	ENSGALG00000054030	NA	NA
ENSGALG00000052045	259.511	-2.77126	0.889519	-3.11546	0.00183661	0.0230674	FDR<0.05	ENSGALG00000052045	NA	NA
ENSGALG00000011957	8464.76	1.23464	0.396448	3.11427	0.00184403	0.0231376	FDR<0.05	TOB2	417992	transducer of ERBB2, 2
ENSGALG00000003323	1291.08	1.77663	0.571118	3.1108	0.0018658	0.0233448	FDR<0.05	OSGIN1	415706	oxidative stress induced growth inhibitor 1
ENSGALG00000011094	7831.63	1.78906	0.575122	3.11075	0.00186611	0.0233448	FDR<0.05	PDE4B	424700	phosphodiesterase 4B
ENSGALG00000021364	7640.67	1.57303	0.50612	3.10802	0.00188345	0.0234919	FDR<0.05	FAM173A	416404	family with sequence similarity 173 member A
ENSGALG00000000044	2.74551	-3.93763	1.26786	-3.10574	0.00189805	0.0236273	FDR<0.05	WFIKKN1	429301	WAP, follistatin/kazal, immunoglobulin, kunitz and netrin domain containing 1
ENSGALG00000015167	33.2309	-2.65377	0.854784	-3.1046	0.00190534	0.0236947	FDR<0.05	PRUNE2	768768	prune homolog 2
ENSGALG00000043909	11.7637	-3.16669	1.02054	-3.10295	0.00191602	0.0238039	FDR<0.05	MSMB	101750594	microseminoprotein, beta-
ENSGALG00000005688	4350.4	1.23285	0.397585	3.10084	0.00192975	0.023951	FDR<0.05	DNASE1L3	416008	deoxyribonuclease 1 like 3
ENSGALG00000024031	6.28697	-3.24876	1.04808	-3.09973	0.001937	0.0239774	FDR<0.05	CYB561	419952	cytochrome b561
ENSGALG00000046939	1729.42	1.22835	0.396287	3.09964	0.00193758	0.0239774	FDR<0.05	ENSGALG00000046939	NA	NA
ENSGALG00000002207	65.8485	1.48549	0.479451	3.09831	0.00194627	0.0239907	FDR<0.05	ATP6V1G3	424349	ATPase H+ transporting V1 subunit G3
ENSGALG00000039200	134.354	-1.10739	0.357414	-3.09833	0.00194615	0.0239907	FDR<0.05	AXIN2	395152	axin 2
ENSGALG00000042534	4745.49	1.31367	0.423892	3.09907	0.00194132	0.0239907	FDR<0.05	NFATC1	420815	nuclear factor of activated T-cells 1
ENSGALG00000049400	26.7263	3.09825	0.999855	3.0987	0.00194372	0.0239907	FDR<0.05	ENSGALG00000049400	NA	NA
ENSGALG00000007082	2988.18	1.31052	0.423195	3.09673	0.00195667	0.0240954	FDR<0.05	CREM	378903	cAMP responsive element modulator
ENSGALG00000047992	5.93182	-3.57745	1.1555	-3.09602	0.00196138	0.0241218	FDR<0.05	ENSGALG00000047992	NA	NA
ENSGALG00000019755	422.196	-1.47342	0.476061	-3.09502	0.00196797	0.0241502	FDR<0.05	CD300L-S1	769812	CD300 antigen-like family member
ENSGALG00000052488	773.124	1.25886	0.406752	3.0949	0.00196878	0.0241502	FDR<0.05	ENSGALG00000052488	NA	NA
ENSGALG00000016744	11.1364	-3.37826	1.09249	-3.09227	0.00198634	0.0242363	FDR<0.05	GABRA5	418684	gamma-aminobutyric acid type A receptor alpha5 subunit
ENSGALG00000023760	4.76764	-3.37357	1.09074	-3.09293	0.00198194	0.0242363	FDR<0.05	CHIA	395072	chitinase, acidic
ENSGALG00000037650	29.7513	1.55185	0.501689	3.09325	0.00197978	0.0242363	FDR<0.05	ENSGALG00000037650	NA	NA
ENSGALG00000052151	117.869	-2.27309	0.735163	-3.09195	0.00198846	0.0242363	FDR<0.05	ENSGALG00000052151	NA	NA
ENSGALG00000010461	306.347	-1.03797	0.33575	-3.0915	0.00199147	0.0242398	FDR<0.05	EBF3	395175	early B-cell factor 3
ENSGALG00000009301	544.877	-2.18833	0.709121	-3.08598	0.00202883	0.0246233	FDR<0.05	CHRNA1	395608	cholinergic receptor nicotinic alpha 1 subunit
ENSGALG00000034876	4583.45	1.59181	0.517133	3.07814	0.00208294	0.0251589	FDR<0.05	PDP1	428372	pyruvate dehyrogenase phosphatase catalytic subunit 1
ENSGALG00000001545	915.35	1.99016	0.646821	3.07683	0.00209214	0.0252458	FDR<0.05	RAB40B	417338	RAB40B, member RAS oncogene family
ENSGALG00000020906	13.2348	-2.86438	0.93134	-3.07554	0.00210119	0.0253066	FDR<0.05	GAS2L2	427821	growth arrest specific 2 like 2
ENSGALG00000023435	1736.58	2.60992	0.849385	3.07272	0.00212116	0.0254741	FDR<0.05	GATM	395504	glycine amidinotransferase
ENSGALG00000003400	4815.49	1.29378	0.421217	3.07153	0.00212964	0.0255516	FDR<0.05	AIMP2	769030	aminoacyl tRNA synthetase complex interacting multifunctional protein 2
ENSGALG00000004044	71.8694	-1.95385	0.636879	-3.06785	0.00215601	0.0257456	FDR<0.05	CSRP3	422979	cysteine and glycine rich protein 3
ENSGALG00000034134	533.658	1.17844	0.384035	3.06857	0.00215082	0.0257456	FDR<0.05	ZNF302	417303	zinc finger protein 302
ENSGALG00000048632	19.7989	-1.76888	0.576578	-3.06789	0.00215578	0.0257456	FDR<0.05	ENSGALG00000048632	NA	NA
ENSGALG00000017135	2796.41	1.28635	0.419401	3.06711	0.00216136	0.0257799	FDR<0.05	CRYL1	418953	crystallin lambda 1
ENSGALG00000048945	7.50116	-2.06626	0.67373	-3.06689	0.00216298	0.0257799	FDR<0.05	ENSGALG00000048945	NA	NA
ENSGALG00000013655	91.3698	-1.3141	0.42864	-3.06575	0.00217128	0.0258507	FDR<0.05	ENSGALG00000013655	NA	NA
ENSGALG00000050931	195.955	-1.88038	0.613556	-3.06472	0.00217871	0.0258939	FDR<0.05	ENSGALG00000050931	NA	NA
ENSGALG00000010020	708.922	1.39157	0.454315	3.06302	0.00219119	0.0259933	FDR<0.05	TTC7A	421414	tetratricopeptide repeat domain 7A
ENSGALG00000003720	12631	1.11306	0.363488	3.06217	0.00219742	0.0260182	FDR<0.05	FANCD2	415935	Fanconi anemia complementation group D2
ENSGALG00000053050	2.79469	-4.5042	1.47166	-3.06062	0.00220881	0.0261041	FDR<0.05	ENSGALG00000053050	NA	NA
ENSGALG00000036680	104.502	-1.34395	0.439315	-3.0592	0.0022193	0.0262036	FDR<0.05	GCOM1	415404	GRINL1A complex locus 1
ENSGALG00000011324	3194.58	1.07653	0.351973	3.05856	0.00222404	0.026235	FDR<0.05	TUBA4B	100857214	tubulin alpha 4b
ENSGALG00000002843	3072.53	1.83551	0.600601	3.05613	0.00224217	0.0263601	FDR<0.05	RILP	417558	Rab interacting lysosomal protein
ENSGALG00000004294	122.139	-1.93143	0.631931	-3.0564	0.00224014	0.0263601	FDR<0.05	CGNL1	415405	cingulin like 1
ENSGALG00000009470	479.594	-2.03614	0.666601	-3.05452	0.00225423	0.0264636	FDR<0.05	SERPINI1	425002	serpin family I member 1
ENSGALG00000037619	209.669	-1.16043	0.380006	-3.05372	0.00226021	0.0264636	FDR<0.05	HOXB6	777548	homeobox B6
ENSGALG00000050516	39.1593	-3.24347	1.06198	-3.05419	0.00225669	0.0264636	FDR<0.05	ENSGALG00000050516	NA	NA
ENSGALG00000029659	266.649	1.39324	0.45667	3.05086	0.00228187	0.026643	FDR<0.05	BPHL	420885	biphenyl hydrolase like
ENSGALG00000000059	16.6131	-1.73965	0.57055	-3.04908	0.00229543	0.0267518	FDR<0.05	ENSGALG00000000059	NA	NA
ENSGALG00000002388	10870.7	1.21689	0.399851	3.04336	0.00233955	0.0270761	FDR<0.05	GBAS	417539	glioblastoma amplified sequence
ENSGALG00000005632	59.8324	-1.46781	0.482174	-3.04415	0.00233342	0.0270761	FDR<0.05	MRVI1	423037	murine retrovirus integration site 1 homolog
ENSGALG00000015079	8.3744	-3.92424	1.28948	-3.04328	0.00234018	0.0270761	FDR<0.05	UPK1B	418345	uroplakin 1B
ENSGALG00000033569	4513.47	1.04512	0.343422	3.04324	0.00234044	0.0270761	FDR<0.05	ENSGALG00000033569	NA	NA
ENSGALG00000038520	502.441	1.17637	0.386752	3.04167	0.00235273	0.0271934	FDR<0.05	STRIP2	416676	striatin interacting protein 2
ENSGALG00000040016	54464.1	1.3168	0.433183	3.03983	0.00236711	0.0273344	FDR<0.05	PPP1CA	100858156	protein phosphatase 1 catalytic subunit alpha
ENSGALG00000003122	934.996	1.15023	0.378569	3.03838	0.00237856	0.0274165	FDR<0.05	ZFAND2A	425104	zinc finger AN1-type containing 2A
ENSGALG00000031826	6226.55	2.64918	0.872717	3.03555	0.00240095	0.0275988	FDR<0.05	MYOT	416299	myotilin
ENSGALG00000038222	138.439	-1.07931	0.355755	-3.03385	0.00241451	0.0277043	FDR<0.05	BPTF	100858895	bromodomain PHD finger transcription factor
ENSGALG00000004448	4.6601	-4.18691	1.38089	-3.03205	0.00242902	0.0278454	FDR<0.05	BRINP2	424433	BMP/retinoic acid inducible neural specific 2
ENSGALG00000002086	66.7517	-2.36453	0.781172	-3.0269	0.00247072	0.0282208	FDR<0.05	RASL10B	771592	RAS like family 10 member B
ENSGALG00000040079	22.0963	-1.93569	0.63944	-3.02716	0.00246861	0.0282208	FDR<0.05	ZFPM2	420269	zinc finger protein, FOG family member 2
ENSGALG00000008669	185.304	-2.01161	0.664859	-3.02562	0.00248121	0.0282762	FDR<0.05	CD28	396249	CD28 molecule
ENSGALG00000045001	7.08316	-5.84345	1.93323	-3.02265	0.00250576	0.0285177	FDR<0.05	ENSGALG00000045001	NA	NA
ENSGALG00000034067	4551.12	3.02963	1.00247	3.02218	0.00250963	0.0285284	FDR<0.05	FMOD	395814	fibromodulin
ENSGALG00000010256	2027.41	1.53214	0.507077	3.02151	0.00251518	0.0285477	FDR<0.05	TIPARP	425026	TCDD inducible poly(ADP-ribose) polymerase
ENSGALG00000050862	80.8056	2.96056	0.979991	3.02101	0.00251935	0.0285692	FDR<0.05	ENSGALG00000050862	NA	NA
ENSGALG00000012537	16.6326	-2.3784	0.787524	-3.0201	0.00252689	0.0286033	FDR<0.05	KCNJ3	396369	potassium voltage-gated channel subfamily J member 3
ENSGALG00000047327	26.2344	2.74831	0.910879	3.0172	0.00255117	0.0287926	FDR<0.05	ENSGALG00000047327	NA	NA
ENSGALG00000050629	114.316	1.54646	0.51258	3.01702	0.00255275	0.0287926	FDR<0.05	ENSGALG00000050629	NA	NA
ENSGALG00000015935	20431.1	2.47293	0.819989	3.01581	0.00256292	0.0288812	FDR<0.05	SMYD1	373960	SET and MYND domain containing 1
ENSGALG00000037671	187.403	2.37016	0.78598	3.01555	0.00256518	0.0288812	FDR<0.05	LOC418114	418114	pseudouridine-5'-phosphate glycosidase-like
ENSGALG00000015570	11.4466	-2.57852	0.855374	-3.0145	0.00257405	0.0289036	FDR<0.05	GPR63	100857561	G protein-coupled receptor 63
ENSGALG00000033515	1070.66	-1.02033	0.338428	-3.01492	0.00257049	0.0289036	FDR<0.05	STK11IP	424195	serine/threonine kinase 11 interacting protein
ENSGALG00000045878	1.93751	-3.97296	1.31789	-3.01463	0.00257294	0.0289036	FDR<0.05	HEATR8L3	415939	HEAT repeat-containing protein 8-like 3
ENSGALG00000050035	41.5398	-4.47243	1.48378	-3.01422	0.00257645	0.0289048	FDR<0.05	ENSGALG00000050035	NA	NA
ENSGALG00000040987	5474.48	1.00958	0.33532	3.01079	0.00260566	0.0291735	FDR<0.05	NDUFA8	417112	NADH:ubiquinone oxidoreductase subunit A8
ENSGALG00000042388	1066.08	-1.88278	0.625598	-3.00958	0.00261613	0.0291827	FDR<0.05	LAMA2	421709	laminin subunit alpha 2
ENSGALG00000054988	31.7414	-1.46985	0.488414	-3.00943	0.00261742	0.0291827	FDR<0.05	ENSGALG00000054988	NA	NA
ENSGALG00000006286	2674.23	-1.25835	0.418269	-3.00847	0.00262569	0.0292491	FDR<0.05	USP31	416580	ubiquitin specific peptidase 31
ENSGALG00000010624	8220.41	1.02158	0.340079	3.00395	0.00266497	0.0295839	FDR<0.05	MEMO1	421483	mediator of cell motility 1
ENSGALG00000041680	20.1958	-2.34914	0.78202	-3.00393	0.00266513	0.0295839	FDR<0.05	KCNT2	429058	potassium sodium-activated channel subfamily T member 2
ENSGALG00000012973	83.1089	-1.07013	0.356281	-3.00362	0.00266786	0.0295881	FDR<0.05	ESR1	396099	estrogen receptor 1
ENSGALG00000015166	48.6511	1.70463	0.567802	3.00215	0.00268082	0.0296536	FDR<0.05	GCNT1	427260	glucosaminyl (N-acetyl) transferase 1, core 2
ENSGALG00000027742	2129.7	2.24496	0.748588	2.99892	0.00270936	0.0298124	FDR<0.05	KLHL33	101750992	kelch like family member 33
ENSGALG00000043904	4.77165	-5.27084	1.75756	-2.99896	0.00270905	0.0298124	FDR<0.05	SH3RF2	416346	SH3 domain containing ring finger 2
ENSGALG00000007048	3067.92	-1.33253	0.444692	-2.99653	0.00273069	0.0299948	FDR<0.05	SYNM	395599	synemin
ENSGALG00000041752	6200.05	1.64574	0.549422	2.9954	0.00274082	0.0300537	FDR<0.05	CD164L2	101748332	CD164 molecule like 2
ENSGALG00000048325	1170.23	-1.48202	0.495307	-2.99213	0.00277038	0.0303251	FDR<0.05	ENSGALG00000048325	NA	NA
ENSGALG00000027920	129.204	-1.22327	0.408921	-2.99146	0.00277645	0.0303652	FDR<0.05	CPLX2	100857281	complexin 2
ENSGALG00000032518	1422.82	-1.49448	0.500301	-2.98716	0.00281586	0.0306367	FDR<0.05	NCALD	396048	neurocalcin delta
ENSGALG00000051331	47.8291	-2.48299	0.831175	-2.98732	0.00281434	0.0306367	FDR<0.05	ENSGALG00000051331	NA	NA
ENSGALG00000002276	607.623	1.55267	0.520899	2.98076	0.00287535	0.0311496	FDR<0.05	EME2	416400	essential meiotic structure-specific endonuclease subunit 2
ENSGALG00000017558	1233.38	1.57916	0.529972	2.97971	0.0028852	0.0312027	FDR<0.05	LOC768709	768709	uncharacterized LOC768709
ENSGALG00000010391	184.26	-2.07687	0.69788	-2.97597	0.00292064	0.0315049	FDR<0.05	MMRN1	428741	multimerin 1
ENSGALG00000004203	3515.52	1.04445	0.351377	2.97246	0.00295424	0.0317861	FDR<0.05	PSMG3	416463	proteasome assembly chaperone 3
ENSGALG00000031735	1050.04	-1.85637	0.624524	-2.97246	0.00295427	0.0317861	FDR<0.05	CD5	395757	CD5 molecule
ENSGALG00000054306	1503.12	-1.0972	0.369166	-2.97211	0.00295762	0.0317951	FDR<0.05	ENSGALG00000054306	NA	NA
ENSGALG00000002386	152.501	1.3702	0.461989	2.96587	0.00301833	0.0323313	FDR<0.05	TMEM8B	769808	transmembrane protein 8B
ENSGALG00000007753	14165.4	1.26086	0.425154	2.96566	0.00302032	0.0323313	FDR<0.05	POLL	423853	DNA polymerase lambda
ENSGALG00000042863	3045.12	1.32769	0.448394	2.96098	0.00306663	0.0326331	FDR<0.05	SMIM4	415896	small integral membrane protein 4
ENSGALG00000004306	97.542	-1.24802	0.421717	-2.95938	0.00308254	0.0327195	FDR<0.05	SYT12	422998	synaptotagmin 12
ENSGALG00000026465	1228.2	-1.43359	0.484355	-2.9598	0.00307842	0.0327195	FDR<0.05	TMEM100	417398	transmembrane protein 100
ENSGALG00000053848	1.79515	-3.8744	1.30914	-2.9595	0.00308139	0.0327195	FDR<0.05	ENSGALG00000053848	NA	NA
ENSGALG00000009205	506.208	-1.18309	0.399936	-2.95821	0.00309429	0.0327615	FDR<0.05	ANKFN1L	416752	ankyrin repeat and fibronectin type-III domain-containing 1-like
ENSGALG00000010051	2770.01	-1.05966	0.358186	-2.95841	0.00309226	0.0327615	FDR<0.05	MOCS1	395270	molybdenum cofactor synthesis 1
ENSGALG00000048815	5.80218	-3.57969	1.21007	-2.95825	0.00309392	0.0327615	FDR<0.05	ENSGALG00000048815	NA	NA
ENSGALG00000001605	3210.65	1.70079	0.575123	2.95726	0.00310386	0.0328353	FDR<0.05	PPM1J	419873	protein phosphatase, Mg2+/Mn2+ dependent 1J
ENSGALG00000048415	41.1123	-2.03837	0.689473	-2.95641	0.00311244	0.0328985	FDR<0.05	ENSGALG00000048415	NA	NA
ENSGALG00000050993	13.9862	-2.43025	0.822295	-2.95545	0.00312209	0.0329728	FDR<0.05	ENSGALG00000050993	NA	NA
ENSGALG00000011325	4669.25	1.16701	0.395189	2.95305	0.00314655	0.0331756	FDR<0.05	NDUFA12	417907	NADH:ubiquinone oxidoreductase subunit A12
ENSGALG00000011593	586.508	1.17679	0.398786	2.95093	0.00316821	0.0332282	FDR<0.05	TMEM177	424232	transmembrane protein 177
ENSGALG00000035223	5496.89	1.15928	0.392875	2.95075	0.00316999	0.0332282	FDR<0.05	NDUFA6	427897	NADH:ubiquinone oxidoreductase subunit A6
ENSGALG00000047290	975.443	-1.35112	0.457882	-2.95081	0.00316945	0.0332282	FDR<0.05	ENSGALG00000047290	NA	NA
ENSGALG00000049622	135.168	-1.17774	0.398976	-2.95192	0.00315808	0.0332282	FDR<0.05	ENSGALG00000049622	NA	NA
ENSGALG00000050408	69.0172	3.19215	1.0815	2.9516	0.0031613	0.0332282	FDR<0.05	ENSGALG00000050408	NA	NA
ENSGALG00000049364	9.13019	4.83619	1.64026	2.94843	0.0031939	0.0334233	FDR<0.05	ENSGALG00000049364	NA	NA
ENSGALG00000052739	29.0006	-1.82684	0.619664	-2.94812	0.00319715	0.0334296	FDR<0.05	ENSGALG00000052739	NA	NA
ENSGALG00000037493	10.1843	-2.51072	0.852338	-2.94569	0.0032224	0.0336099	FDR<0.05	ENSGALG00000037493	NA	NA
ENSGALG00000050427	247.447	-1.08339	0.367916	-2.94468	0.00323291	0.0336918	FDR<0.05	ENSGALG00000050427	NA	NA
ENSGALG00000028872	208280	1.17758	0.400001	2.94395	0.00324057	0.0337159	FDR<0.05	TPT1	396363	tumor protein, translationally-controlled 1
ENSGALG00000010930	86.793	-1.42046	0.482579	-2.94347	0.00324555	0.0337279	FDR<0.05	STK39	101751124	serine/threonine kinase 39
ENSGALG00000009485	114.724	1.09804	0.373183	2.94235	0.00325734	0.0338067	FDR<0.05	ENSGALG00000009485	NA	NA
ENSGALG00000011970	140.252	-1.17857	0.400618	-2.94189	0.00326218	0.033829	FDR<0.05	CHADL	417998	chondroadherin-like
ENSGALG00000009248	221.494	-1.4352	0.488097	-2.9404	0.00327785	0.0339357	FDR<0.05	HSPA12A	423917	heat shock protein family A (Hsp70) member 12A
ENSGALG00000002466	194.151	-1.00127	0.34084	-2.93766	0.00330702	0.0341431	FDR<0.05	SLC2A5	419438	solute carrier family 2 member 5
ENSGALG00000014964	1661.77	1.55314	0.528774	2.93725	0.00331142	0.0341431	FDR<0.05	NT5DC1	421746	5'-nucleotidase domain containing 1
ENSGALG00000004620	20171.5	-1.1384	0.387788	-2.93562	0.00332878	0.0342941	FDR<0.05	LAMC1	424442	laminin subunit gamma 1
ENSGALG00000027633	36.9215	-2.1673	0.738759	-2.93371	0.00334937	0.034478	FDR<0.05	RASSF9	427872	Ras association domain family member 9
ENSGALG00000012293	31.708	-1.34803	0.459629	-2.93288	0.00335839	0.0345426	FDR<0.05	C1H22orf23	418031	chromosome 1 C22orf23 homolog
ENSGALG00000027140	177.57	-1.42397	0.485572	-2.93257	0.00336173	0.0345489	FDR<0.05	MARVELD2	427393	MARVEL domain containing 2
ENSGALG00000006819	140.025	2.23945	0.764804	2.92813	0.00341005	0.0349511	FDR<0.05	AGBL1	427507	ATP/GTP binding protein like 1
ENSGALG00000049375	9.73826	3.03885	1.03797	2.92769	0.00341492	0.034953	FDR<0.05	ENSGALG00000049375	NA	NA
ENSGALG00000053927	5.81753	3.97463	1.35964	2.92329	0.0034635	0.0353642	FDR<0.05	ENSGALG00000053927	NA	NA
ENSGALG00000049422	6491.13	2.14142	0.732751	2.92244	0.00347299	0.0354307	FDR<0.05	ENSGALG00000049422	NA	NA
ENSGALG00000036850	2141.06	1.26423	0.433346	2.91737	0.00353002	0.035898	FDR<0.05	DNAJA4	415360	DnaJ heat shock protein family (Hsp40) member A4
ENSGALG00000048514	4.04933	4.48777	1.53919	2.91568	0.00354916	0.0359767	FDR<0.05	ENSGALG00000048514	NA	NA
ENSGALG00000016529	93.3445	-1.16893	0.401457	-2.91172	0.00359447	0.0362532	FDR<0.05	CDKL5	428001	cyclin dependent kinase like 5
ENSGALG00000028880	3603.42	1.1669	0.400661	2.91244	0.00358617	0.0362532	FDR<0.05	FDPS	425061	farnesyl diphosphate synthase
ENSGALG00000039177	75.3126	-1.46335	0.502565	-2.91176	0.00359401	0.0362532	FDR<0.05	ENSGALG00000039177	NA	NA
ENSGALG00000014526	353606	1.94386	0.668368	2.90837	0.00363318	0.0365346	FDR<0.05	TPI1	396435	triosephosphate isomerase 1
ENSGALG00000048677	14.1497	3.23267	1.11144	2.90854	0.00363116	0.0365346	FDR<0.05	ENSGALG00000048677	NA	NA
ENSGALG00000005292	13485.2	2.51683	0.865481	2.90801	0.00363732	0.0365471	FDR<0.05	KLHL40	420389	kelch like family member 40
ENSGALG00000046322	63.6719	-1.34839	0.463928	-2.90647	0.00365537	0.0366409	FDR<0.05	PRRT1B	100857402	proline rich transmembrane protein 1B
ENSGALG00000047896	3.24008	-4.17744	1.43729	-2.90647	0.00365526	0.0366409	FDR<0.05	ENSGALG00000047896	NA	NA
ENSGALG00000048332	84.2691	-1.40667	0.48411	-2.90569	0.00366446	0.0367028	FDR<0.05	ENSGALG00000048332	NA	NA
ENSGALG00000012639	84.8424	1.30133	0.447938	2.90516	0.0036706	0.036706	FDR<0.05	MTERF2	418067	mitochondrial transcription termination factor 2
ENSGALG00000007364	12075.1	1.66637	0.573784	2.90417	0.0036823	0.0367647	FDR<0.05	TOB1	395225	transducer of ERBB2, 1
ENSGALG00000005031	354.989	1.73885	0.599127	2.9023	0.00370434	0.0368389	FDR<0.05	DRP2	422193	dystrophin related protein 2
ENSGALG00000017120	306.763	-1.11758	0.38518	-2.90146	0.00371426	0.0368794	FDR<0.05	SACS	418944	sacsin molecular chaperone
ENSGALG00000007028	95.1469	-2.05399	0.70823	-2.90017	0.00372956	0.0369151	FDR<0.05	CNKSR2L	101749809	connector enhancer of kinase suppressor of Ras 2-like
ENSGALG00000009850	507.779	-1.03644	0.357798	-2.89673	0.0037708	0.0371773	FDR<0.05	NOVA1	423300	NOVA alternative splicing regulator 1
ENSGALG00000023818	38631.2	2.19812	0.758789	2.89687	0.00376902	0.0371773	FDR<0.05	HSPB9	428310	heat shock protein family B (small) member 9
ENSGALG00000033807	3713.89	1.4136	0.488378	2.89448	0.0037979	0.0373569	FDR<0.05	TYSND1	769373	trypsin domain containing 1
ENSGALG00000017274	62.4904	1.19101	0.411548	2.89398	0.00380392	0.037387	FDR<0.05	CD9	395527	CD9 molecule
ENSGALG00000001234	4438.19	2.07209	0.716601	2.89155	0.00383347	0.0375311	FDR<0.05	CETP	415645	cholesteryl ester transfer protein
ENSGALG00000008916	1579.12	1.29976	0.449916	2.8889	0.00386595	0.0377027	FDR<0.05	DNAJB4	424550	DnaJ heat shock protein family (Hsp40) member B4
ENSGALG00000027778	577.17	1.51928	0.526081	2.88793	0.00387792	0.037761	FDR<0.05	LOC770492	770492	ras-related and estrogen-regulated growth inhibitor-like
ENSGALG00000051550	67.9207	-3.29097	1.13988	-2.88713	0.00388776	0.0378277	FDR<0.05	ENSGALG00000051550	NA	NA
ENSGALG00000036117	5419.16	2.05058	0.710749	2.8851	0.00391287	0.0380427	FDR<0.05	FAM46B	430080	family with sequence similarity 46 member B
ENSGALG00000031325	47719.7	1.06123	0.368113	2.8829	0.00394038	0.0382511	FDR<0.05	TGFB1	100873157	transforming growth factor beta 1
ENSGALG00000015492	22.071	-1.7844	0.619089	-2.8823	0.00394784	0.0382646	FDR<0.05	PDZK1	418460	PDZ domain containing 1
ENSGALG00000047038	24.3945	-2.90689	1.00866	-2.88193	0.00395248	0.0382801	FDR<0.05	ENSGALG00000047038	NA	NA
ENSGALG00000002287	2.92915	-4.56628	1.58704	-2.87723	0.00401184	0.0387361	FDR<0.05	ENSGALG00000002287	NA	NA
ENSGALG00000031650	50.733	-1.1108	0.386557	-2.87357	0.00405855	0.0391571	FDR<0.05	BBS9	420745	Bardet-Biedl syndrome 9
ENSGALG00000002860	2.24273	-3.63646	1.26571	-2.87306	0.00406511	0.0391904	FDR<0.05	MLN	768422	motilin
ENSGALG00000009791	26.6634	-1.74144	0.606311	-2.87219	0.00407632	0.0392384	FDR<0.05	PROX1	395802	prospero homeobox 1
ENSGALG00000033375	10.5998	1.91943	0.66846	2.87142	0.00408629	0.0393044	FDR<0.05	LOC100857302	100857302	T-cell-interacting, activating receptor on myeloid cells protein 1-like
ENSGALG00000054850	253.589	1.85898	0.64855	2.86636	0.00415215	0.0398468	FDR<0.05	ENSGALG00000054850	NA	NA
ENSGALG00000005042	259.001	-1.14175	0.398393	-2.86588	0.00415847	0.0398771	FDR<0.05	ENSGALG00000005042	NA	NA
ENSGALG00000052330	90.6962	1.4058	0.490623	2.86533	0.00416573	0.0399163	FDR<0.05	ENSGALG00000052330	NA	NA
ENSGALG00000049469	52.1663	1.91355	0.668172	2.86385	0.0041852	0.0400724	FDR<0.05	ENSGALG00000049469	NA	NA
ENSGALG00000040606	2384.44	1.02001	0.356329	2.86255	0.00420251	0.0401772	FDR<0.05	RAC3	395870	ras-related C3 botulinum toxin substrate 3 (rho family, small GTP binding protein Rac3)
ENSGALG00000043072	321.939	-1.44077	0.504007	-2.85862	0.00425482	0.040585	FDR<0.05	POU6F1	107049477	POU class 6 homeobox 1
ENSGALG00000044780	3.07661	-4.09652	1.43303	-2.85864	0.0042546	0.040585	FDR<0.05	ENSGALG00000044780	NA	NA
ENSGALG00000005017	1103.44	2.75853	0.965542	2.85697	0.00427702	0.0407497	FDR<0.05	DUSP13	423732	dual specificity phosphatase 13
ENSGALG00000013454	59.6584	-1.35093	0.472873	-2.85686	0.00427855	0.0407497	FDR<0.05	HOXB1	395900	homeobox B1
ENSGALG00000001412	7042.64	1.2206	0.427657	2.85416	0.00431502	0.0410041	FDR<0.05	SEMA7A	415298	semaphorin 7A (John Milton Hagen blood group)
ENSGALG00000036848	35.2378	-1.08476	0.380056	-2.8542	0.00431455	0.0410041	FDR<0.05	ENSGALG00000036848	NA	NA
ENSGALG00000034500	587.24	-2.57603	0.902674	-2.85378	0.00432027	0.0410051	FDR<0.05	CIDEA	768659	cell death-inducing DFFA-like effector a
ENSGALG00000037727	726.096	1.29851	0.455179	2.85275	0.0043342	0.0410935	FDR<0.05	OSGEPL1	423982	O-sialoglycoprotein endopeptidase like 1
ENSGALG00000036728	66.8328	-1.07574	0.377499	-2.84965	0.00437672	0.0413721	FDR<0.05	PRDM16	419388	PR/SET domain 16
ENSGALG00000047148	4661.72	1.42684	0.501127	2.84727	0.0044096	0.0416517	FDR<0.05	ENSGALG00000047148	NA	NA
ENSGALG00000006290	3.02424	-4.09344	1.43926	-2.84413	0.00445333	0.0419705	FDR<0.05	ENSGALG00000006290	NA	NA
ENSGALG00000053676	743.164	-1.49699	0.526812	-2.84159	0.00448889	0.042274	FDR<0.05	ENSGALG00000053676	NA	NA
ENSGALG00000000893	4.37792	-3.51596	1.2378	-2.84049	0.00450444	0.0423781	FDR<0.05	TAT	415884	tyrosine aminotransferase
ENSGALG00000014789	1736.3	1.08449	0.382058	2.83854	0.00453206	0.0425329	FDR<0.05	MRPS36	771273	mitochondrial ribosomal protein S36
ENSGALG00000032937	4.04176	-3.1681	1.11614	-2.83846	0.00453325	0.0425329	FDR<0.05	ENSGALG00000032937	NA	NA
ENSGALG00000025958	24.2697	2.58535	0.911283	2.83705	0.00455327	0.0426709	FDR<0.05	ENSGALG00000025958	NA	NA
ENSGALG00000032319	31.0964	3.04392	1.07425	2.83352	0.00460381	0.0429712	FDR<0.05	RDH8	429086	retinol dehydrogenase 8 (all-trans)
ENSGALG00000002804	14.6342	-1.79553	0.63403	-2.83193	0.00462684	0.0431541	FDR<0.05	RND2	428307	Rho family GTPase 2
ENSGALG00000029858	455.587	2.02975	0.71713	2.83038	0.0046493	0.0433265	FDR<0.05	ENSGALG00000029858	NA	NA
ENSGALG00000020999	37.125	1.78623	0.631235	2.82974	0.00465856	0.0433538	FDR<0.05	DYNLL1	100859081	dynein light chain 1, cytoplasmic-like
ENSGALG00000012117	579.444	1.18906	0.420284	2.82919	0.00466664	0.043397	FDR<0.05	STEAP3	424275	STEAP3 metalloreductase
ENSGALG00000041533	3008.56	1.06307	0.375938	2.82777	0.0046873	0.043557	FDR<0.05	SLC11A2	751817	solute carrier family 11 member 2
ENSGALG00000051184	499.832	1.25253	0.443388	2.8249	0.00472954	0.0438526	FDR<0.05	ENSGALG00000051184	NA	NA
ENSGALG00000002350	23.8404	-1.20245	0.425943	-2.82303	0.00475727	0.0439803	FDR<0.05	DNAH3	427004	dynein axonemal heavy chain 3
ENSGALG00000055087	258.993	1.13321	0.401399	2.82316	0.00475531	0.0439803	FDR<0.05	ENSGALG00000055087	NA	NA
ENSGALG00000017169	12.8315	2.48066	0.879055	2.82196	0.00477307	0.0440032	FDR<0.05	ELMOD1	418971	ELMO domain containing 1
ENSGALG00000054153	4.06552	-3.12926	1.10886	-2.82207	0.00477155	0.0440032	FDR<0.05	ENSGALG00000054153	NA	NA
ENSGALG00000039092	8.80207	-3.54327	1.2559	-2.82131	0.00478283	0.0440551	FDR<0.05	STAC	428460	SH3 and cysteine rich domain
ENSGALG00000013803	100.194	-1.39383	0.494314	-2.81973	0.00480639	0.0442076	FDR<0.05	ADGRG6	421673	adhesion G protein-coupled receptor G6
ENSGALG00000016169	1.69058	-3.78131	1.34238	-2.81687	0.00484948	0.0445065	FDR<0.05	TMPRSS3	427988	transmembrane protease, serine 3
ENSGALG00000035935	19.7657	-2.13404	0.759053	-2.81145	0.00493181	0.0450654	FDR<0.05	UNC13C	415413	unc-13 homolog C
ENSGALG00000047462	29.8602	1.45556	0.517653	2.81184	0.00492591	0.0450654	FDR<0.05	ENSGALG00000047462	NA	NA
ENSGALG00000041822	73.7136	1.60455	0.570937	2.81039	0.00494816	0.045182	FDR<0.05	FGF22	100858338	fibroblast growth factor 22
ENSGALG00000052959	159.907	1.27938	0.455327	2.80982	0.00495697	0.0452297	FDR<0.05	ENSGALG00000052959	NA	NA
ENSGALG00000046204	48.2502	3.35397	1.19456	2.8077	0.00498971	0.0454626	FDR<0.05	R3HDML	100858089	R3H domain containing like
ENSGALG00000007620	3.09627	-3.52489	1.25564	-2.80724	0.00499683	0.0454946	FDR<0.05	GFRA3	416353	GDNF family receptor alpha 3
ENSGALG00000010778	7.40788	-2.27861	0.812018	-2.8061	0.00501444	0.0456051	FDR<0.05	CHRM3	396364	cholinergic receptor muscarinic 3
ENSGALG00000005400	2.66305	-4.42429	1.57816	-2.80344	0.00505601	0.0458678	FDR<0.05	CACNA2D3	415996	calcium voltage-gated channel auxiliary subunit alpha2delta 3
ENSGALG00000037253	9.92468	-1.76451	0.629663	-2.80231	0.00507382	0.0459963	FDR<0.05	LOC396477	396477	hepatic lectin
ENSGALG00000051316	27.667	1.54857	0.553239	2.79909	0.00512465	0.0463239	FDR<0.05	ENSGALG00000051316	NA	NA
ENSGALG00000011481	822.402	-1.02837	0.367714	-2.79664	0.00516366	0.0466097	FDR<0.05	GPD1L	420664	glycerol-3-phosphate dehydrogenase 1-like
ENSGALG00000007160	139.525	-1.5257	0.545597	-2.79639	0.00516777	0.0466134	FDR<0.05	ARHGAP36	100859007	Rho GTPase activating protein 36
ENSGALG00000039536	68.1085	2.27334	0.81327	2.79531	0.00518493	0.0467014	FDR<0.05	C2H8ORF22	425711	chromosome 2 open reading frame, human C8orf22
ENSGALG00000042476	108.477	1.06089	0.379929	2.79234	0.00523287	0.0469989	FDR<0.05	TEX9	425342	testis expressed 9
ENSGALG00000009048	492.957	-1.05659	0.378463	-2.79178	0.00524184	0.0470032	FDR<0.05	ABLIM1	423911	actin binding LIM protein 1
ENSGALG00000031372	1142.12	2.70838	0.970082	2.79191	0.00523978	0.0470032	FDR<0.05	GOLGA7B	423837	golgin A7 family member B
ENSGALG00000033760	4272.83	1.10664	0.396415	2.79162	0.00524452	0.0470032	FDR<0.05	PTGES2	417214	prostaglandin E synthase 2
ENSGALG00000014659	1520.98	-1.253	0.449148	-2.78973	0.00527519	0.0472109	FDR<0.05	C1R	418295	complement C1r
ENSGALG00000043016	679.353	-1.97921	0.709705	-2.78877	0.0052908	0.047317	FDR<0.05	CD6	101748655	CD6 molecule
ENSGALG00000054834	47.4313	-1.36237	0.489058	-2.7857	0.00534116	0.0476659	FDR<0.05	ENSGALG00000054834	NA	NA
ENSGALG00000009152	91.2326	-1.08187	0.389053	-2.78078	0.00542292	0.048259	FDR<0.05	ATRNL1	423915	attractin like 1
ENSGALG00000049613	189.4	-1.13192	0.407102	-2.78044	0.00542845	0.0482742	FDR<0.05	ENSGALG00000049613	NA	NA
ENSGALG00000047827	33.6293	-2.69032	0.967773	-2.77991	0.00543734	0.0483191	FDR<0.05	ENSGALG00000047827	NA	NA
ENSGALG00000003594	10204.7	1.27064	0.457529	2.77717	0.00548341	0.0486942	FDR<0.05	ANK1	396311	ankyrin 1
ENSGALG00000027765	375.44	-1.57095	0.565926	-2.77589	0.00550513	0.0487542	FDR<0.05	MMR1L1	771876	macrophage mannose receptor 1-like 1
ENSGALG00000040161	2376.89	1.32259	0.476463	2.77586	0.00550563	0.0487542	FDR<0.05	C2H7orf25	420771	chromosome 2 C7orf25 homolog
ENSGALG00000044592	2.69196	-4.44971	1.6037	-2.77464	0.00552624	0.0489023	FDR<0.05	ENSGALG00000044592	NA	NA
ENSGALG00000043861	17.1256	3.6351	1.31173	2.77123	0.00558455	0.04928	FDR<0.05	LOC100857543	100857543	uncharacterized LOC100857543
ENSGALG00000047181	2.34559	-3.70037	1.33655	-2.76859	0.00562993	0.0496111	FDR<0.05	ENSGALG00000047181	NA	NA
ENSGALG00000003567	203.49	-1.27164	0.45937	-2.76822	0.00563628	0.0496324	FDR<0.05	FNDC5	419667	fibronectin type III domain containing 5
ENSGALG00000015058	69.2135	-1.52438	0.550827	-2.76743	0.00564995	0.0496485	FDR<0.05	PTPRD	431602	protein tyrosine phosphatase, receptor type D
ENSGALG00000023364	1176.48	-1.24177	0.448782	-2.76698	0.0056578	0.0496485	FDR<0.05	CDC42EP4	771509	CDC42 effector protein 4
ENSGALG00000050655	9.13276	1.85108	0.669439	2.76512	0.00569011	0.049828	FDR<0.05	ENSGALG00000050655	NA	NA
