# Supplementary material for: Integrative analysis of transcriptomics and metabolomics to reveal the melanogenesis pathway of muscle and related meat characters in Wuliangshan black-boned chickens
Source: BMC Genomics. 2022 Mar 2;23:173. doi: 10.1186/s12864-022-08388-w (PMC8892760; doi:10.1186/s12864-022-08388-w)
Supplement: Supplementary file 4 — Additional file 4. Correlation coefficient between DEGs and SDM (or DMs) – Tables Positive and Negative ion mode. [file 12864_2022_8388_MOESM4_ESM.xlsx]

## Sheet: Table S1-Pisitive ion mode
correlation coefficient
			PMEL	TYRP1	TYR	MLANA	MLPH	GPNMB	GPR143	ALDH1A1	EDN3	EDNRB2	CDKN2B	PDZK1	PDZK1IP1	DCT	CREB3L3	WNT11B	FZD5	MC5R	ADH1C	MET	PLCB4	ADH6	GNAO1	IL4I1	HPD	FOXA1	TFAP2B	TFAP2A	TCF21	ELF3	SOX10	ATF3	RUNX1	JUND	MAFA	SPDEF
	16:0 LYSO PE	correlation coefficient	0.731**	0.723**	0.728**	0.889**	0.710**	0.822**	0.701**	0.428277	0.775**	0.643**	0.513*	0.540*	0.674**	0.578*	0.667**	0.195147	0.30666	0.140423	0.757**	0.480*	0.376677	0.559*	-0.337461	-0.0103252	-0.0175439	0.550*	0.481*	0.612**	0.562*	0.488*	0.326278	0.232198	0.203302	0.0175439	-0.0257998	0.495*
		Sig	0.000562111	0.000702362	0.000617472	8.03783e-06	0.000965179	2.81956e-05	0.00120492	0.076201	0.000156312	0.00400201	0.0295066	0.0206258	0.0021807	0.0119797	0.00251486	0.437745	0.215815	0.578374	0.000277017	0.0438646	0.123372	0.01584	0.170838	0.967565	0.944915	0.018029	0.0434	0.00695125	0.0152103	0.0397418	0.186364	0.353838	0.418447	0.944915	0.91906	0.0365938
	Acetylcholine	correlation coefficient	-0.23158	-	0.323875	0.00840455	0.149592	0.30117	-0.253185	0.13986	-0.0840632	0.342657	0.426573	0.438599	0	0.124291	0.515793	0.164624	0.272727	0.704*	-0.0595447	0.580*	0.34965	0.421055	-0.258741	0.174825	0.342657	0.478693	0.131014	0.480384	0.519301	0.570929	0.20979	-0.034965	0	-0.0909091	-0.0839161	0.627*
		Sig	0.46893	-	0.304428	0.979319	0.64263	0.341467	0.427202	0.664633	0.795063	0.275567	0.1667	0.153779	1	0.700342	0.0860699	0.609158	0.391097	0.0106012	0.854155	0.047856	0.265239	0.172851	0.416775	0.586824	0.275567	0.115401	0.684849	0.113937	0.0835887	0.0525236	0.512841	0.914093	1	0.778725	0.795415	0.0291781
	Adenine	correlation coefficient	0.602*	0.511329	0.360141	0.646*	0.486866	0.655*	0.608*	0.587*	0.657*	0.559441	0.797**	0.370629	0.364274	0.480503	0.795**	0.146853	0.416813	-0.462347	0.181818	0.174825	0.20979	0.395797	-0.433566	-0.46585	-0.230769	0.648*	0.637*	0.48311	0.0909091	0.328671	0.620*	0.496503	-0.454545	0.237762	0.335664	0.461538
		Sig	0.0381595	0.0892974	0.250172	0.0233787	0.108443	0.0208059	0.0358144	0.0446093	0.0201855	0.0585895	0.00190037	0.235621	0.244376	0.113835	0.00199349	0.648796	0.177675	0.130186	0.571701	0.586824	0.512841	0.202808	0.159106	0.126919	0.470532	0.0226858	0.0258389	0.111605	0.778725	0.296904	0.0315202	0.100603	0.137658	0.456801	0.286123	0.130948
	Allopurinol riboside	correlation coefficient	0.456612	0.481*	0.452328	0.549*	0.550*	0.486*	0.466638	0.215686	0.616**	0.573*	0.569*	0.40186	0.478*	0.351909	0.539*	0.624**	0.396489	0.19618	0.486*	0.246646	0.463364	0.540*	-0.0340557	0.300465	0.215686	0.438564	0.0678057	0.359425	0.455579	0.411977	0.140423	0.0340557	0.20743	-0.337461	-0.0257998	0.402276
		Sig	0.0568036	0.0434902	0.0594689	0.0183636	0.018029	0.0406285	0.0509166	0.390027	0.00644267	0.0129782	0.0138004	0.0983114	0.0448084	0.152107	0.0211319	0.0056819	0.103318	0.435277	0.0407141	0.323809	0.0527859	0.0208381	0.893283	0.225709	0.390027	0.0686667	0.789215	0.142943	0.057438	0.0893573	0.578374	0.893283	0.408854	0.170838	0.91906	0.0979308
	Anthranilic acid	correlation coefficient	-0.248967	-0.279032	-0.107697	-0.108231	-0.25767	-0.239092	-0.375076	-0.174407	-0.295302	-0.205366	-0.0939112	-0.0630166	-0.273151	-0.360735	-0.275969	0.332473	-0.160041	0.259164	-0.293237	0.252838	0.0299278	-0.314212	0.186791	0.132163	0.24871	-0.255566	-0.565*	-0.133904	-0.0588843	-0.197212	-0.43366	-0.22807	0.333333	-0.372549	-0.380805	-0.269908
		Sig	0.319129	0.262162	0.670576	0.669031	0.30194	0.339318	0.125104	0.488839	0.234173	0.413635	0.710899	0.803818	0.272768	0.141387	0.267653	0.177651	0.525845	0.299046	0.237615	0.311413	0.90616	0.20414	0.457989	0.601135	0.319645	0.306043	0.0146344	0.596309	0.816468	0.432815	0.0721859	0.3627	0.176463	0.127873	0.118984	0.278731
	beta-NMN	correlation coefficient	0.575*	0.778**	0.709**	0.532*	0.769**	0.627**	0.651**	0.647**	0.604**	0.690**	0.748**	0.420455	0.420074	0.671**	0.730**	0.041301	0.311822	0.00619515	0.315953	0.465428	0.294118	0.527*	-0.503*	-0.335571	-0.351909	0.723**	0.664**	0.828**	0.580*	0.657**	0.676**	0.424149	-0.391125	0.199174	0.424149	0.642**
		Sig	0.0124697	0.000143367	0.000997495	0.0229045	0.000192808	0.00537012	0.00344096	0.00370153	0.00793753	0.00151602	0.000355568	0.0823235	0.0826306	0.00231365	0.00058754	0.870744	0.207788	0.980536	0.20151	0.0516016	0.236143	0.0245831	0.0335305	0.173399	0.152107	0.00070685	0.00262839	2.20271e-05	0.0117109	0.00307198	0.00205872	0.0793889	0.1085	0.428158	0.0793889	0.0040577
	Choline	correlation coefficient	0.0947374	-	0.5182	0.285755	0.778**	0.624*	-0.0782571	-0.587*	0.694*	0.657*	0.538462	0.632*	0.866**	-0.184134	0.688*	0.757**	0.706*	0.504379	0.788**	0.461538	0.678*	0.702*	-0.027972	0.678*	0.608*	0.688*	-0.305699	0.480384	0.596*	0.620*	-0.216783	-0.573427	0.664*	-0.748**	-0.377622	0.676*
		Sig	0.769625	-	0.0843621	0.367927	0.00289268	0.0301677	0.808978	0.0446093	0.0123749	0.0201855	0.0708943	0.0276023	0.000268443	0.566727	0.0134428	0.00439849	0.0102452	0.0944845	0.00232868	0.130948	0.0153173	0.0109673	0.931234	0.0153173	0.035806	0.0133675	0.333893	0.113937	0.0406292	0.0315202	0.498556	0.0512656	0.0184527	0.00512408	0.226206	0.0157928
	Creatine	correlation coefficient	-0.49474	-	-0.453425	-0.289957	-0.418856	-0.311926	0.0966706	0.363636	-0.388792	-0.629*	-0.671*	-0.543863	-0.471843	-0.119687	-0.649*	-0.729**	-0.671*	-0.606*	-0.31874	-0.244755	-0.755**	-0.564916	-0.167832	-0.825**	-0.524476	-0.591*	0.393042	-0.131014	-0.491231	-0.658*	-0.013986	-0.111888	-0.615*	0.223776	0.307692	-0.563394
		Sig	0.102008	-	0.138753	0.360611	0.175342	0.32363	0.765039	0.245265	0.211643	0.0283197	0.0168315	0.0675704	0.121455	0.711011	0.0223697	0.00720175	0.0168315	0.0367585	0.312602	0.443262	0.00450844	0.0556408	0.602099	0.000951363	0.0800194	0.0430558	0.206256	0.684849	0.104843	0.0198921	0.96559	0.729195	0.0331699	0.484452	0.330589	0.0564496
	DOPC	correlation coefficient	-0.488*	-0.563*	-0.380908	-0.399371	-0.402806	-0.383586	-0.666**	-0.525*	-0.329375	-0.252838	-0.271414	-0.0258265	-0.142784	-0.475*	-0.244962	0.19205	0.135261	0.582*	-0.140423	0.106295	0.213622	-0.0361758	0.157895	0.508*	0.480*	-0.255566	-0.497*	-0.500*	0.0144628	-0.103252	-0.40888	-0.413829	0.457172	-0.320949	-0.199174	-0.133403
		Sig	0.0401072	0.0149919	0.118877	0.10061	0.0974475	0.116091	0.0025332	0.0251836	0.181973	0.311413	0.275952	0.918977	0.571938	0.046127	0.32723	0.445194	0.592557	0.0112184	0.578374	0.67464	0.394688	0.886679	0.531483	0.0313668	0.0438646	0.306043	0.0359488	0.034442	0.954579	0.683489	0.0920331	0.0877853	0.0564616	0.194082	0.428158	0.597697
	Erucamide	correlation coefficient	0.241736	0.307304	0.317423	0.384219	0.381772	0.234933	0.242696	0.159959	0.448116	0.428277	0.407637	0.392562	0.376618	0.347497	0.288372	0.377904	0.19618	0.251936	0.287042	0.188854	0.273478	0.35659	0.0691434	0.308725	0.149639	0.272394	-0.156569	0.112761	0.369835	0.335571	0.131131	-0.0175439	0.273478	-0.316821	-0.104231	0.247157
		Sig	0.333842	0.214803	0.199305	0.11544	0.117973	0.348035	0.331865	0.526061	0.0621796	0.076201	0.0931231	0.107094	0.123436	0.15767	0.24585	0.122056	0.435277	0.313201	0.248133	0.452946	0.272173	0.146355	0.785148	0.21258	0.553423	0.274154	0.534978	0.65597	0.130894	0.173399	0.604006	0.944915	0.272173	0.200205	0.680638	0.322776
	Glycerophosphocholine	correlation coefficient	0.0454546	0.231092	0.442125	0.250013	0.412272	0.405416	-0.0860468	0.22807	0.29427	0.515*	0.455108	0.534*	0.372479	0.347497	0.429975	0.238513	0.473*	0.729**	0.311822	0.680**	0.444788	0.494*	-0.252838	0.293237	0.273478	0.560*	0.0604087	0.38879	0.651**	0.595**	0.163139	-0.180599	0.347781	-0.19711	-0.0608875	0.584*
		Sig	0.857864	0.3562	0.0661924	0.317034	0.0891061	0.0950934	0.734242	0.3627	0.23589	0.0287488	0.0577286	0.0224224	0.12795	0.15767	0.0749173	0.340523	0.0474836	0.000599204	0.207788	0.0018996	0.0643852	0.037162	0.311413	0.237615	0.272173	0.0157633	0.811796	0.110812	0.00344363	0.00923275	0.517758	0.473289	0.157308	0.433058	0.81033	0.010887
	Hypoxanthine	correlation coefficient	0.573**	0.704**	0.588**	0.592**	0.596**	0.550**	0.660**	0.555**	0.572**	0.573**	0.557**	0.398*	0.417*	0.585**	0.569**	0.0152121	0.272528	-0.0729665	0.380*	0.336*	0.216982	0.470**	-0.426**	-0.235916	-0.252545	0.533**	0.514**	0.581**	0.438**	0.495**	0.561**	0.399*	-0.221621	0.248422	0.307693	0.479**
		Sig	0.000258147	1.06271e-05	0.00016266	0.000143403	0.000126861	0.000506469	1.18968e-05	0.000448449	0.000268802	0.00025875	0.000416271	0.0161305	0.011345	0.000178223	0.000294535	0.929832	0.10782	0.672359	0.0222348	0.0450942	0.203673	0.00384599	0.00953887	0.165996	0.137279	0.000826106	0.00132874	0.000200694	0.00750277	0.00217081	0.000377173	0.0159509	0.193937	0.144032	0.0679143	0.00310136
	Ile-Thr	correlation coefficient	-0.205579	-0.371223	-0.199523	-0.204556	-0.131464	-0.208945	-0.409274	-0.474*	-0.0402685	-0.00928793	-0.0381837	0.00516529	0.0434559	-0.214014	-0.0465117	0.477*	0.275684	0.527*	0.153846	0.0154799	0.428277	0.0578812	0.159959	0.593**	0.353973	-0.0494305	-0.350124	-0.283077	0.120868	-0.0206505	-0.303562	-0.345717	0.482*	-0.380805	-0.281734	-0.0299897
		Sig	0.413142	0.129343	0.427333	0.415521	0.603078	0.405363	0.0916894	0.0470641	0.87395	0.970822	0.88043	0.983771	0.864057	0.393802	0.854591	0.0453159	0.268168	0.0247589	0.542192	0.951388	0.076201	0.819545	0.526061	0.00954244	0.149551	0.845566	0.154342	0.255017	0.632834	0.935179	0.220726	0.159953	0.0428358	0.118984	0.257375	0.905967
	Inosine	correlation coefficient	0.32748	0.39212	0.352566	0.415606	0.544*	0.409574	0.316608	0.0670795	0.523*	0.558*	0.507*	0.44938	0.400415	0.254831	0.529*	0.719**	0.495*	0.292204	0.526*	0.271414	0.517*	0.609**	-0.114551	0.347961	0.320949	0.453288	0.0197253	0.328886	0.426653	0.443986	0.0702117	-0.104231	0.250774	-0.341589	-0.102167	0.4333
		Sig	0.184652	0.107525	0.15129	0.0862954	0.019677	0.0914282	0.200525	0.791425	0.0257771	0.0160382	0.0318731	0.0613562	0.0996406	0.307485	0.023925	0.000779418	0.0369313	0.239348	0.0250948	0.275952	0.0280061	0.00733339	0.650834	0.157079	0.194082	0.0588633	0.938078	0.182662	0.0774433	0.064926	0.781904	0.680638	0.315513	0.165335	0.686655	0.0724499
	L-Arginine	correlation coefficient	0.409808	0.541188	0.509902	0.289253	0.715**	0.373249	0.548653	0.265734	0.601*	0.391608	0.482517	-0.104895	0.175132	0.459147	0.539405	-0.00699301	0.140105	-0.729**	0.552448	-0.160839	0.0909091	0.336253	-0.559441	-0.126095	-0.706*	0.490369	0.306801	0.475845	0.20979	0.265734	0.620*	0.398601	-0.650*	0.384615	0.433566	0.237762
		Sig	0.185824	0.0692028	0.0903466	0.361831	0.00902393	0.232068	0.0647143	0.403833	0.0385885	0.208063	0.112109	0.745609	0.586158	0.133218	0.0703056	0.982792	0.664076	0.00720175	0.0625115	0.617523	0.778725	0.285226	0.0585895	0.696174	0.0102452	0.105548	0.332064	0.117893	0.512841	0.403833	0.0315202	0.199335	0.0220342	0.21702	0.159106	0.456801
	L-Carnitine	correlation coefficient	-0.052686	-0.221259	-0.0612173	-0.0941606	-0.098861	-0.130981	-0.521*	-0.195046	-0.105318	0.0980392	0.0753354	0.294422	0.0206933	0.0275791	0.0671835	-0.00103252	0.21683	0.657**	-0.0970573	0.287926	0.30031	0.159173	0.0196078	0.239546	0.209494	0.143033	-0.109722	-0.159745	0.202479	0.218895	-0.143521	0.0340557	0.417957	0.0815273	-0.164087	0.108583
		Sig	0.835523	0.377594	0.80932	0.710163	0.69633	0.604423	0.0267241	0.437986	0.677479	0.698742	0.766392	0.235637	0.935045	0.913498	0.791109	0.996756	0.387457	0.00307198	0.701628	0.246615	0.22596	0.528122	0.938446	0.338374	0.404102	0.57126	0.664722	0.526623	0.420373	0.38284	0.569934	0.893283	0.0843526	0.747759	0.515295	0.668011
	L-Carnosine	correlation coefficient	-0.145661	-0.312221	-0.281146	-0.188321	-0.170378	-0.117467	-0.564*	-0.397317	-0.197212	-0.0113519	-0.0402477	0.168389	-0.0579412	-0.137896	0.00930234	0.0784719	0.169334	0.4254	-0.197212	0.114551	0.188854	0.137468	0.347781	0.232318	0.287926	0.00631028	-0.080134	-0.216125	-0.14876	0.0702117	-0.43779	-0.137255	0.442724	-0.19711	-0.209494	-0.0279215
		Sig	0.564134	0.207178	0.258412	0.454246	0.499088	0.642502	0.014832	0.102535	0.432815	0.964342	0.874015	0.504186	0.819361	0.585301	0.970777	0.756938	0.501759	0.0784122	0.432815	0.650834	0.452946	0.586476	0.157308	0.353583	0.246615	0.980174	0.751941	0.38904	0.55578	0.781904	0.0692134	0.587062	0.0657824	0.433058	0.404102	0.912428
	Leu-Ala	correlation coefficient	-0.166322	-0.341722	-0.136038	-0.143947	-0.098861	-0.10915	-0.347497	-0.474*	0.0206505	0.0835913	0.0154799	0.164256	0.181066	-0.228355	0.0764859	0.411977	0.336603	0.652**	0.279814	0.159959	0.536*	0.18708	0.0608875	0.538*	0.44066	0.0462754	-0.225608	-0.192633	0.27686	0.138358	-0.289107	-0.327141	0.492*	-0.323013	-0.267286	0.141676
		Sig	0.509507	0.16516	0.590411	0.568778	0.69633	0.666372	0.15767	0.0470641	0.935179	0.741577	0.951388	0.514855	0.472125	0.362085	0.762921	0.0893573	0.171997	0.00339763	0.26077	0.526061	0.0219731	0.45728	0.81033	0.0212915	0.0672019	0.855322	0.368045	0.443786	0.266049	0.58403	0.244595	0.185133	0.037965	0.191068	0.283608	0.574956
	Linoleic acid	correlation coefficient	-0.129132	-0.200362	-0.0215394	-0.024893	0.109378	0.055095	-0.333156	-0.226006	0.0454311	0.24871	0.213622	0.304752	0.185205	-0.0231664	0.102326	0.769**	0.447083	0.632**	0.142488	0.143447	0.368421	0.209819	0.298246	0.690**	0.655**	0.231377	-0.367383	-0.0305394	0.166322	0.203407	-0.303562	-0.492*	0.736**	-0.591**	-0.523*	0.216133
		Sig	0.609577	0.425352	0.932394	0.921897	0.665714	0.828106	0.176708	0.367178	0.857936	0.319645	0.394688	0.218831	0.461883	0.9273	0.686192	0.000190247	0.0628579	0.0049035	0.572742	0.570135	0.132487	0.403356	0.229322	0.00153901	0.00315585	0.355591	0.133665	0.904251	0.509507	0.418201	0.220726	0.037965	0.000500083	0.00974749	0.0258675	0.389022
	L-Palmitoylcarnitine	correlation coefficient	-0.0971075	-0.152423	0.0385442	-0.153687	0.0115688	-0.0301463	-0.392726	-0.0113519	-0.0206505	0.133127	0.124871	0.0816116	0.13761	0.060674	0.094057	0.019618	0.0908622	0.430563	-0.0867321	0.102167	0.120743	0.166408	0.188854	0.11874	0.203302	0.188257	0.014794	-0.057555	0.333678	0.195147	-0.148684	-0.126935	0.102167	-0.151703	0.0959752	0.170631
		Sig	0.70148	0.545981	0.879309	0.542614	0.963661	0.905478	0.106934	0.964342	0.935179	0.598461	0.621526	0.747507	0.586084	0.810984	0.710469	0.938414	0.719922	0.0744764	0.732199	0.686655	0.633187	0.509285	0.452946	0.638875	0.418447	0.454404	0.95354	0.820546	0.175989	0.437745	0.555987	0.615727	0.686655	0.547901	0.704812	0.49844
	L-Tyrosine	correlation coefficient	0.694*	0.586*	0.603*	0.567923	0.725**	0.718**	0.518794	0.475524	0.587*	0.615*	0.776**	0.286713	0.423819	0.533892	0.781**	-0.0769231	0.273205	-0.472855	0.293706	0.461538	0.125874	0.311734	-0.552448	-0.479861	-0.594*	0.753**	0.669*	0.774**	0.223776	0.566434	0.585*	0.538462	-0.496503	0.384615	0.370629	0.496503
		Sig	0.0123749	0.0452632	0.0380952	0.054066	0.00762875	0.00850036	0.0839445	0.118176	0.0446093	0.0331699	0.00299286	0.366251	0.169753	0.0737925	0.0027053	0.812183	0.390234	0.120547	0.354148	0.130948	0.696683	0.323944	0.0625115	0.114389	0.0415215	0.00469389	0.017435	0.00315085	0.484452	0.0548421	0.0457391	0.0708943	0.100603	0.21702	0.235621	0.100603
	Lys-Ile	correlation coefficient	-0.329827	-	0.2591	0.0630341	0.284224	0.297585	-0.290012	0.0769231	0.409808	0.692*	0.923**	0.656*	0.380291	0.405096	0.646*	0.511384	0.629*	0.683*	0.164624	0.636*	0.678*	0.589*	-0.034965	0.475524	0.454545	0.793**	-0.480384	0.393042	0.681*	0.781**	0.237762	-0.237762	0.20979	-0.48951	-0.146853	0.831**
		Sig	0.295108	-	0.416106	0.845696	0.370612	0.347528	0.360516	0.812183	0.185824	0.012593	1.8622e-05	0.0204939	0.222673	0.191434	0.023353	0.0892572	0.0283197	0.0143594	0.609158	0.0260969	0.0153173	0.0436813	0.914093	0.118176	0.137658	0.00209741	0.113937	0.206256	0.0148248	0.0027053	0.456801	0.456801	0.512841	0.106252	0.648796	0.000811316
	MG (18:2(9Z,12Z)	correlation coefficient	-0.241736	-0.385973	-0.154177	-0.263	-0.0378617	-0.128902	-0.304473	-0.498*	-0.0681466	0.0670795	0.00515996	0.172521	0.214176	-0.182022	-0.114729	0.361384	0.282912	0.446051	0.235416	-0.00722394	0.292054	-0.033075	0.273478	0.650**	0.345717	0.0631028	-0.395738	-0.0857453	0.0113636	0.116675	-0.309757	-0.444788	0.682**	-0.411765	-0.542*	0.114788
		Sig	0.333842	0.113648	0.541314	0.291692	0.881432	0.610222	0.219274	0.0352536	0.788178	0.791425	0.983788	0.493623	0.393436	0.46975	0.650325	0.14062	0.255306	0.0635418	0.347018	0.977304	0.239602	0.89634	0.272173	0.00346603	0.159953	0.803554	0.104033	0.735142	0.964305	0.64476	0.210975	0.0643852	0.00181708	0.0895391	0.0202068	0.650155
	MTA	correlation coefficient	0.367769	0.232322	0.232399	0.176416	0.267135	0.279633	0.204085	0.151703	0.0650491	0.223942	0.0361197	0.0816116	0.29281	0.259244	0.0981913	-0.219928	-0.00206505	-0.260196	0.155911	-0.0794634	-0.25903	0.0744187	0.120743	-0.226123	-0.164087	0.204032	0.472*	0.290124	-0.0371901	0.150749	-0.0206505	0.116615	0.0588235	0.215686	0.00103199	0.108583
		Sig	0.133227	0.353575	0.35341	0.483766	0.28389	0.261091	0.416618	0.547901	0.797613	0.371686	0.886853	0.747507	0.238331	0.298892	0.698296	0.380543	0.993511	0.297056	0.536718	0.753956	0.299305	0.769161	0.633187	0.366924	0.515295	0.416742	0.0478707	0.242863	0.883522	0.550451	0.935179	0.644932	0.816654	0.390027	0.996757	0.668011
	Nicotinamide	correlation coefficient	0.409808	0.4964	0.566954	0.33511	0.732**	0.52114	0.459077	0.41958	0.517483	0.545455	0.538462	0.265734	0.423819	0.537452	0.493871	-0.160839	0.112084	-0.546411	0.524476	0.048951	-0.188811	0.227671	-0.531469	-0.294221	-0.538462	0.746**	0.432669	0.687*	0.244755	0.517483	0.599*	0.272727	-0.454545	0.370629	0.20979	0.524476
		Sig	0.185824	0.100685	0.0545702	0.286969	0.00679293	0.0823085	0.133285	0.174519	0.0848688	0.0666119	0.0708943	0.403833	0.169753	0.071528	0.102705	0.617523	0.728736	0.0660406	0.0800194	0.879919	0.556737	0.476676	0.0753623	0.353265	0.0708943	0.00532943	0.160068	0.013672	0.443262	0.0848688	0.0395981	0.391097	0.137658	0.235621	0.512841	0.0800194
	Pantothenate	correlation coefficient	-0.25	-0.221259	-0.0793557	-0.0909137	-0.00631028	-0.00831623	-0.394933	-0.294118	0.0795044	0.0423117	-0.00515996	0.206612	0.181066	-0.114729	0.0155039	0.191017	0.19618	0.491*	0.183789	0.135191	0.234262	0.251163	0.195046	0.511*	0.417957	0.0525857	-0.398204	-0.240792	0.193182	0.112545	-0.299432	-0.382869	0.465428	-0.409701	-0.180599	0.10031
		Sig	0.317059	0.377594	0.75428	0.719769	0.980174	0.973874	0.104803	0.236143	0.753833	0.867607	0.983788	0.410747	0.472125	0.650324	0.951313	0.447692	0.435277	0.0383168	0.465373	0.59275	0.349454	0.314738	0.437986	0.0301801	0.0843526	0.835832	0.1017	0.335791	0.442464	0.65659	0.227385	0.116832	0.0516016	0.0913184	0.473289	0.692083
	PC(16:0/16:0)	correlation coefficient	-0.036157	-0.106942	0.114499	0.0616915	-0.0126206	0.0883599	-0.15003	-0.112487	0.0103252	0.0464396	0.124871	0.261364	0.0807038	-0.142308	0.167442	0.0340733	0.0991224	0.599**	-0.00206505	0.476*	0.353973	0.0826874	-0.120743	0.241611	0.232198	0.0820336	-0.125749	0.0775231	0.309918	0.22509	-0.0185854	0.0278638	0.28999	-0.102167	-0.157895	0.19545
		Sig	0.886737	0.672764	0.650983	0.80787	0.96036	0.727353	0.552373	0.656757	0.967565	0.854814	0.621526	0.294816	0.75023	0.573232	0.50662	0.893228	0.695564	0.00863762	0.993511	0.0459786	0.149551	0.744283	0.633187	0.334099	0.353838	0.746242	0.619057	0.759794	0.210727	0.369174	0.94165	0.912608	0.243092	0.686655	0.531483	0.43702
	Phosphorylcholine	correlation coefficient	-0.736**	-0.391895	-0.431455	-0.511484	-0.388792	-0.401418	-0.571047	-0.447552	-0.594*	-0.412587	-0.615*	-0.048951	-0.592*	-0.341691	-0.592*	-0.0979021	-0.0140105	0.493871	-0.202797	0.048951	0.00699301	-0.0490369	0.356643	0.500876	0.356643	-0.437829	-0.606*	-0.3923	-0.440559	-0.174825	-0.549913	-0.622*	0.405594	-0.363636	-0.461538	-0.223776
		Sig	0.00640178	0.207702	0.161375	0.0891844	0.211643	0.195884	0.0524639	0.144586	0.0415215	0.182564	0.0331699	0.879919	0.0425902	0.277012	0.0425902	0.762122	0.96553	0.102705	0.527302	0.879919	0.982792	0.879709	0.255138	0.0971738	0.255138	0.154586	0.0368451	0.207191	0.151735	0.586824	0.0639767	0.0306759	0.190836	0.245265	0.130948	0.484452
	Pro-Phe	correlation coefficient	-0.514887	-0.631*	-0.617*	-0.596*	-0.669*	-0.627*	-0.743**	-0.503497	-0.545455	-0.734**	-0.629*	-0.531469	-0.357268	-0.473385	-0.648*	0.202797	-0.0770579	0.378284	-0.692*	-0.615*	-0.153846	-0.364274	0.713**	0.613*	0.468531	-0.697*	-0.495602	-0.785**	-0.559441	-0.741**	-0.546411	-0.328671	0.615*	-0.412587	-0.0559441	-0.727**
		Sig	0.0867183	0.0278663	0.0326268	0.0407784	0.0173586	0.0291781	0.00565303	0.0951574	0.0666119	0.00654349	0.0283197	0.0753623	0.254246	0.120075	0.0226858	0.527302	0.811859	0.225327	0.012593	0.0331699	0.633091	0.244376	0.00920178	0.0340673	0.124455	0.011761	0.101319	0.00251109	0.0585895	0.00580115	0.0660406	0.296904	0.0331699	0.182564	0.862898	0.00735503
	S-lysoPC	correlation coefficient	-0.252633	-	0.2591	-0.113461	0.295443	0.204365	-0.303822	0.195804	0.315237	0.314685	0.566434	0.336844	0.359164	-0.0322235	0.561407	0.364274	0.524476	0.507882	0.119089	0.48951	0.321678	0.512284	-0.391608	0.503497	0.496503	0.564708	-0.218357	0.0436713	0.684*	0.525395	0.51049	-0.111888	0.0769231	-0.13986	0.405594	0.627*
		Sig	0.428244	-	0.416106	0.725516	0.351175	0.524044	0.337021	0.541936	0.318245	0.319139	0.0548421	0.284326	0.251553	0.92081	0.0575182	0.244376	0.0800194	0.0918458	0.7124	0.106252	0.30791	0.0886004	0.208063	0.0951574	0.100603	0.0557508	0.495367	0.8928	0.0141213	0.0793962	0.0899137	0.729195	0.812183	0.664633	0.190836	0.0291781
	SOPC	correlation coefficient	-0.0344755	0.0834449	0.121691	0.122233	0.15432	0.181194	-0.0325012	-0.0396169	0.292312	0.419*	0.424*	0.527**	0.288643	0.211157	0.416*	-0.00261267	0.468*	0.565**	0.300458	0.476*	0.647**	0.514*	-0.280801	0.273024	0.149325	0.420*	0.0326269	0.112488	0.459*	0.552**	0.209105	0.0622552	0.182412	0.0204615	0.0552896	0.519**
		Sig	0.87294	0.698276	0.571089	0.569362	0.471537	0.396813	0.880163	0.854176	0.165724	0.0414235	0.0386995	0.00808184	0.171346	0.321951	0.0429305	0.990333	0.0209978	0.00403671	0.153705	0.0187583	0.00062733	0.0101794	0.183805	0.196763	0.486172	0.040939	0.879703	0.600749	0.0240396	0.00519247	0.326784	0.772592	0.393594	0.924395	0.797489	0.00936414
	Sphingomyelin	correlation coefficient	-0.634*	-0.55985	-0.578*	-0.550286	-0.497374	-0.528182	-0.388162	-0.342657	-0.503497	-0.27972	-0.433566	0.0769231	-0.0455342	-0.577*	-0.51839	0.293706	0.0560421	0.462347	-0.223776	-0.41958	-0.237762	-0.150613	0.468531	0.371279	0.755**	-0.287216	-0.464135	-0.446786	-0.167832	-0.146853	-0.500876	-0.699*	0.51049	-0.538462	-0.461538	-0.00699301
		Sig	0.0268409	0.0583655	0.0491861	0.0637597	0.0999139	0.0775272	0.212449	0.275567	0.0951574	0.378569	0.159106	0.812183	0.888252	0.049696	0.0842288	0.354148	0.86266	0.130186	0.484452	0.174519	0.456801	0.640335	0.124455	0.234737	0.00450844	0.365374	0.128511	0.145359	0.602099	0.648796	0.0971738	0.0113742	0.0899137	0.0708943	0.130948	0.982792
	Sphingosine	correlation coefficient	-0.0547521	-0.157339	0.0476134	0.0595268	0.15355	0.160087	-0.236077	-0.362229	0.130098	0.102167	-0.0381837	0.116736	0.249354	-0.151134	0.104393	0.515*	0.252969	0.477*	0.419205	0.155831	0.323013	0.209819	0.141383	0.554*	0.470*	0.0631028	-0.205883	-0.0505075	0.217975	0.0547238	-0.373774	-0.490*	0.581*	-0.521*	-0.372549	0.0775596
		Sig	0.829161	0.532946	0.851182	0.814498	0.542979	0.525724	0.345625	0.139625	0.606882	0.686655	0.88043	0.644588	0.318352	0.549421	0.680167	0.0286522	0.311155	0.0453159	0.0833341	0.536931	0.191068	0.403356	0.575754	0.0169411	0.0492934	0.803554	0.412437	0.842241	0.384893	0.829248	0.126525	0.0389034	0.0114509	0.0265657	0.127873	0.759685
	Taurine	correlation coefficient	-0.15186	-0.0811282	0.140573	0.053033	0.0957059	0.180878	-0.346394	0.0175439	-0.00309757	0.275542	0.316821	0.395661	0.0838078	0.0397139	0.202584	0.535*	0.516*	0.790**	0.0392359	0.585*	0.455108	0.223256	-0.0732714	0.473*	0.519*	0.358634	-0.226841	0.206728	0.323347	0.336603	-0.0991224	-0.325077	0.602**	-0.349845	-0.360165	0.369184
		Sig	0.547482	0.748957	0.577965	0.834454	0.705606	0.472593	0.159083	0.944915	0.990267	0.268425	0.200205	0.104106	0.74093	0.875673	0.420128	0.0221968	0.0282798	9.64393e-05	0.877159	0.0107431	0.0577286	0.373192	0.772631	0.0474836	0.0272785	0.143889	0.365364	0.410477	0.190583	0.171997	0.695564	0.188085	0.00825378	0.154692	0.142062	0.131626
	Thioetheramide-PC	correlation coefficient	-0.232632	-0.148828	-0.151423	-0.0356999	-0.113778	-0.00941627	-0.0851986	-0.160838	0.0327577	-0.0583649	0.0427713	0.0759805	-0.0887802	-0.0817955	-0.0156111	0.241284	0.113713	0.252398	0.0559207	0.117175	0.309646	-0.0359055	0.072622	0.251952	0.182669	-0.0349195	-0.244956	-0.0358101	-0.0944743	-0.055698	-0.10524	-0.22945	0.238361	-0.353308	-0.257964	0.00445733
		Sig	0.216053	0.432504	0.42443	0.851435	0.549401	0.960613	0.654414	0.395848	0.863561	0.759334	0.822434	0.689852	0.640836	0.667416	0.934744	0.198972	0.549633	0.178431	0.769136	0.537462	0.0958834	0.850589	0.702929	0.179225	0.333961	0.854648	0.192012	0.850982	0.619484	0.770031	0.579941	0.222578	0.204635	0.0554661	0.168724	0.98135
	Uracil	correlation coefficient	0.528897	0.425486	0.342312	0.462099	0.542908	0.436631	0.522526	0.41958	0.475524	0.524476	0.776**	0.230769	0.31874	0.242031	0.637*	0.342657	0.119089	-0.469353	0.020979	0.188811	0.0629371	0.168126	-0.258741	-0.511384	-0.328671	0.521892	0.448402	0.552125	0.160839	0.363636	0.350263	0.328671	-0.482517	-0.013986	0.202797	0.321678
		Sig	0.0770524	0.167901	0.276084	0.13042	0.0681501	0.155849	0.0813516	0.174519	0.118176	0.0800194	0.00299286	0.470532	0.312602	0.448513	0.0257544	0.275567	0.7124	0.123706	0.948402	0.556737	0.845931	0.601454	0.416775	0.0892572	0.296904	0.0817882	0.143733	0.0626965	0.617523	0.245265	0.264344	0.296904	0.112109	0.96559	0.527302	0.30791

## Sheet: Table S2-Negative ion mode
correlation coefficient
			PMEL	TYRP1	TYR	MLANA	MLPH	GPNMB	GPR143	ALDH1A1	EDN3	EDNRB2	CDKN2B	PDZK1	PDZK1IP1	DCT	CREB3L3	WNT11B	FZD5	MC5R	ADH1C	MET	PLCB4	ADH6	GNAO1	IL4I1	HPD	FOXA1	TFAP2B	TFAP2A	TCF21	ELF3	SOX10	ATF3	RUNX1	JUND	MAFA	SPDEF
	13(S)-HODE	correlation coefficient	0.408058	0.636**	0.468199	0.679**	0.472*	0.589*	0.555*	0.575*	0.708**	0.655**	0.734**	0.645**	0.477*	0.625**	0.649**	0.260196	0.621**	0.20444	0.497*	0.598**	0.560*	0.551*	-0.622**	-0.157976	-0.0381837	0.689**	0.424094	0.580*	0.466942	0.553*	0.607**	0.221878	0.0546956	0.0794634	0.180599	0.638**
		Sig.	0.0927526	0.00459271	0.0500436	0.00196052	0.0478463	0.0100477	0.0168391	0.012582	0.00100279	0.00315585	0.000528393	0.00387612	0.0453396	0.00549947	0.00356018	0.297056	0.00599847	0.415791	0.0360293	0.00882737	0.0155691	0.0178133	0.00581855	0.531269	0.88043	0.00156847	0.0794321	0.0115856	0.0507457	0.0171905	0.00753995	0.376225	0.829335	0.753956	0.473289	0.00438212
	16:0 LYSO PE	correlation coefficient	0.774**	0.725**	0.716**	0.881**	0.712**	0.772**	0.712**	0.411765	0.751**	0.672**	0.517*	0.558*	0.669**	0.591**	0.658**	0.219928	0.291172	0.121838	0.738**	0.438596	0.364293	0.556*	-0.312693	-0.0443986	-0.0278638	0.544*	0.502*	0.599**	0.553*	0.507*	0.315953	0.26935	0.19711	0.0608875	-0.0505676	0.481*
		Sig.	0.000164887	0.000659707	0.000822496	1.03834e-05	0.000917363	0.00017235	0.000927846	0.0895391	0.000331604	0.0022613	0.0280061	0.0161433	0.00237643	0.00975294	0.00296977	0.380543	0.241089	0.630086	0.000468204	0.0686441	0.137217	0.0165586	0.206454	0.861135	0.912608	0.019677	0.0338668	0.00861268	0.0173727	0.0317702	0.20151	0.279764	0.433058	0.81033	0.842056	0.0433671
	2-Oxoadipic acid	correlation coefficient	0.678*	0.522526	0.477738	0.500329	0.406495	0.197188	0.610*	0.293706	0.377622	0.643*	0.545455	0.568425	0.211273	0.57284	0.456948	0.206655	0.370629	0.580*	0.220666	0.293706	0.699*	0.411254	-0.384615	0.136603	-0.363636	0.43295	0.316044	0.448775	0.414038	0.651*	0.538462	0.734**	0.0979021	0.580*	-0.048951	0.429588
		Sig.	0.0153173	0.0813516	0.116233	0.097599	0.189758	0.539027	0.0350902	0.354148	0.226206	0.0240032	0.0666119	0.0538066	0.509797	0.0515592	0.135328	0.519302	0.235621	0.047856	0.490702	0.354148	0.0113742	0.184124	0.21702	0.672054	0.245265	0.159766	0.316939	0.14336	0.180877	0.0217247	0.0708943	0.00654349	0.762122	0.047856	0.879919	0.163399
	Adenine	correlation coefficient	-0.0196281	0.169632	-0.0408115	-0.00216461	-0.0315514	0.0124743	0.255934	0.333333	0.0764068	0.0939112	0.0753354	-0.0413223	0.0610452	0.368457	-0.0950906	-0.340733	-0.0774393	-0.481*	-0.0743418	-0.306502	-0.298246	-0.0361758	0.151703	-0.301497	-0.302374	0.0736199	0.197253	0.031714	-0.186984	0.00619515	0.22096	0.0918473	-0.327141	0.157895	0.234262	0.0506723
		Sig.	0.938382	0.500997	0.872263	0.993199	0.901093	0.960819	0.305323	0.176463	0.763159	0.710899	0.766392	0.870677	0.809847	0.132447	0.707419	0.166466	0.760047	0.0432243	0.769394	0.216064	0.229322	0.886679	0.547901	0.22404	0.222629	0.771577	0.432719	0.900585	0.457516	0.980536	0.378254	0.717003	0.185133	0.531483	0.349454	0.841733
	ADP	correlation coefficient	0.416813	0.43295	0.513468	0.497374	0.290718	0.253527	0.634*	0.328671	0.307692	0.195804	0.0979021	-0.041958	-0.0280211	0.242031	0.143608	-0.0839161	-0.5324	-0.357268	0.573427	0.307692	0.0559441	-0.189142	-0.496503	-0.476358	-0.391608	-0.00350263	0.118001	0.374138	0.608*	-0.00699301	0.290718	0.377622	-0.482517	0.426573	-0.0699301	0.027972
		Sig.	0.177675	0.159766	0.0877411	0.0999138	0.359293	0.426556	0.0266776	0.296904	0.330589	0.541936	0.762122	0.896986	0.931114	0.448513	0.656129	0.795415	0.0747563	0.254246	0.0512656	0.330589	0.862898	0.556033	0.100603	0.117442	0.208063	0.99138	0.714932	0.230869	0.035806	0.982792	0.359293	0.226206	0.112109	0.1667	0.829024	0.931234
	Benzoic acid	correlation coefficient	0.217545	-	0.5182	0.214316	0.164551	0.290414	-0.303822	-0.0699301	0.0105079	0.580*	0.657*	0.512284	0.105636	0.197945	0.571933	0.563924	0.601*	0.806**	0.105079	0.552448	0.727**	0.484214	-0.0629371	0.615*	0.454545	0.598*	-0.305699	0.393042	0.568425	0.666*	0.020979	0.13986	0.440559	-0.027972	-0.321678	0.620*
		Sig.	0.49701	-	0.0843621	0.503576	0.609319	0.359819	0.337021	0.829024	0.974145	0.047856	0.0201855	0.0886004	0.743865	0.537439	0.0520151	0.0561672	0.0385885	0.00156143	0.745177	0.0625115	0.00735503	0.11067	0.845931	0.0331699	0.137658	0.0398416	0.333893	0.206256	0.0538066	0.0181751	0.948402	0.664633	0.151735	0.931234	0.30791	0.0316024
	C18:3 (cis-6,9,12)	correlation coefficient	-0.340909	-0.478*	-0.28228	-0.321445	-0.205084	-0.237013	-0.591**	-0.442724	-0.247806	0.00928793	-0.00103199	0.146694	-0.0134506	-0.321021	-0.128166	0.626**	0.355188	0.604**	-0.0681466	0.0485036	0.287926	0.0372093	0.360165	0.640**	0.674**	0.0178791	-0.507*	-0.252537	0.00103306	0.0474961	-0.502*	-0.511*	0.697**	-0.494*	-0.492*	0.0465358
		Sig.	0.166233	0.044732	0.256415	0.193356	0.414292	0.343661	0.00975294	0.0657824	0.321465	0.970822	0.996757	0.561343	0.957755	0.193977	0.61228	0.00547849	0.148061	0.00793753	0.788178	0.84843	0.246615	0.883462	0.142062	0.00421424	0.00216596	0.943864	0.031879	0.312008	0.996754	0.851545	0.0338482	0.0302797	0.00131844	0.037044	0.037965	0.854516
	CADPR	correlation coefficient	0.0912286	-	0	0.483262	0.0972345	0.369292	-0.147308	-0.153846	0.592*	0.706*	0.839**	0.793**	0.443673	0.49256	0.705*	0.666*	0.797**	0.715**	0.329247	0.426573	0.874**	0.677*	0.0629371	0.748**	0.643*	0.688*	-0.480384	-0.0436713	0.43509	0.718**	0.160839	-0.034965	0.636*	-0.293706	-0.384615	0.739**
		Sig.	0.777965	-	1	0.111476	0.763703	0.237448	0.647771	0.633091	0.0425902	0.0102452	0.000642826	0.00209029	0.148525	0.103764	0.0104054	0.0181751	0.00190037	0.00902393	0.296007	0.1667	0.000200713	0.0155538	0.845931	0.00512408	0.0240032	0.0133675	0.113937	0.8928	0.15748	0.00853932	0.617523	0.914093	0.0260969	0.354148	0.21702	0.00598623
	Caprylic acid	correlation coefficient	-0.279959	-0.29747	-0.467065	-0.340926	-0.497*	-0.552*	-0.105904	-0.0485036	-0.411977	-0.463364	-0.312693	-0.445248	-0.483*	-0.242696	-0.497*	-0.22509	-0.595**	-0.539*	-0.657**	-0.472*	-0.482*	-0.622**	0.337461	-0.486*	-0.26935	-0.531*	-0.14794	-0.367648	-0.558*	-0.503*	-0.127001	0.0753354	-0.407637	-0.0175439	0.0443756	-0.553*
		Sig.	0.260513	0.230594	0.0506767	0.16621	0.0356776	0.017544	0.675776	0.84843	0.0893573	0.0527859	0.206454	0.0640771	0.0422226	0.331865	0.0358075	0.369174	0.00923275	0.0209962	0.00307198	0.048169	0.0428358	0.00582549	0.170838	0.0407141	0.279764	0.0233275	0.557987	0.133365	0.0161433	0.0334244	0.615543	0.766392	0.0931231	0.944915	0.861206	0.0172329
	cis-9-Palmitoleic acid	correlation coefficient	0.0299587	-0.135214	0.0816231	0.103901	0.125154	0.301463	-0.236077	-0.159959	0.181724	0.372549	0.360165	0.503*	0.460426	0.0220633	0.365892	0.473*	0.640**	0.830**	0.202375	0.370485	0.544*	0.427907	0.195046	0.682**	0.697**	0.42384	-0.0110955	0.0986658	0.342975	0.452246	-0.156944	-0.277606	0.787**	-0.426213	-0.285862	0.502*
		Sig.	0.906064	0.592687	0.747472	0.681598	0.62073	0.224094	0.345625	0.526061	0.470489	0.127873	0.142062	0.0333184	0.0545071	0.930754	0.135371	0.0474836	0.00421424	2.01385e-05	0.420619	0.130166	0.0196436	0.0764821	0.437986	0.0018033	0.00131844	0.0796308	0.965147	0.696903	0.163514	0.0595208	0.53399	0.26471	0.00010501	0.0777829	0.25017	0.0339533
	Creatine	correlation coefficient	-0.510*	-0.685**	-0.625**	-0.633**	-0.557**	-0.576**	-0.649**	-0.514*	-0.549**	-0.477*	-0.396169	-0.346007	-0.444*	-0.552**	-0.490*	-0.0915835	-0.239495	-0.084041	-0.438*	-0.333479	-0.254245	-0.412*	0.326513	0.149358	0.134088	-0.444*	-0.510*	-0.600**	-0.436*	-0.389012	-0.425*	-0.212451	0.0914237	-0.0740096	-0.185459	-0.423*
		Sig.	0.0109316	0.00021975	0.00108059	0.000903664	0.00467003	0.00323166	0.00060131	0.0102374	0.00547437	0.0183904	0.0553046	0.0976807	0.0298352	0.00520565	0.0150054	0.670392	0.25968	0.69622	0.0323609	0.11128	0.230577	0.0456613	0.119418	0.486076	0.532195	0.0296223	0.0108595	0.0019191	0.0331852	0.0602713	0.0384323	0.318924	0.670935	0.731081	0.385601	0.0396375
	Creatinine	correlation coefficient	0.26316	-	0.5182	0.235327	0.681*	0.498365	0.174928	-0.384615	0.644*	0.524476	0.475524	0.452634	0.824**	-0.0322235	0.501757	0.549913	0.433566	0.259195	0.497374	0.0629371	0.426573	0.491231	0.405594	0.636*	0.503497	0.486172	-0.393042	0.218357	0.449126	0.504379	-0.132867	-0.342657	0.496503	-0.671*	-0.286713	0.514097
		Sig.	0.408574	-	0.0843621	0.46156	0.014838	0.0991335	0.586601	0.21702	0.0236773	0.0800194	0.118176	0.13953	0.000982639	0.92081	0.0964926	0.0639767	0.159106	0.415929	0.0999139	0.845931	0.1667	0.104843	0.190836	0.0260969	0.0951574	0.109022	0.206256	0.495367	0.143009	0.0944845	0.680598	0.275567	0.100603	0.0168315	0.366251	0.0872864
	DEEP (16:0 PE)	correlation coefficient	0.136364	0.118005	0.333294	0.0865845	0.334445	0.159048	-0.121348	0.0815273	0.264326	0.519*	0.472*	0.445248	0.419039	0.371766	0.378295	0.148684	0.500*	0.684**	0.276717	0.467492	0.515*	0.3969	-0.252838	0.271554	0.0443756	0.543*	0.171363	0.277204	0.625**	0.590*	0.260196	0.0113519	0.298246	0.00515996	0.0526316	0.518*
		Sig.	0.589515	0.640969	0.176517	0.732639	0.174936	0.528451	0.631473	0.747759	0.289176	0.0272785	0.048169	0.0640771	0.0834689	0.128739	0.121639	0.555987	0.034708	0.00176339	0.266306	0.0504375	0.0287488	0.102929	0.311413	0.275695	0.861206	0.0199629	0.496571	0.265431	0.00554771	0.0100226	0.297056	0.964342	0.229322	0.983788	0.83569	0.0276269
	DGLA, 20:3 (n=6)	correlation coefficient	0.214876	0.138901	0.368437	0.317116	0.359686	0.512*	-0.0463329	0.0567595	0.358286	0.503*	0.498*	0.532*	0.594**	0.11142	0.552*	0.419205	0.672**	0.776**	0.334538	0.655**	0.573*	0.544*	-0.118679	0.460506	0.521*	0.557*	0.215745	0.3606	0.581*	0.571*	0.021683	-0.174407	0.626**	-0.370485	-0.0154799	0.603**
		Sig.	0.391853	0.582541	0.132469	0.199764	0.142633	0.0296598	0.855144	0.822989	0.144307	0.0335305	0.0352536	0.0230478	0.00935725	0.659827	0.0175566	0.0833341	0.00224504	0.000151188	0.174809	0.00315585	0.0129782	0.0196948	0.639049	0.0544595	0.0265657	0.0162461	0.389894	0.141547	0.0115271	0.0133257	0.931945	0.488839	0.00541003	0.130166	0.951388	0.00808672
	D-Mannitol	correlation coefficient	0.249124	-	-0.194325	-0.231125	-0.00747958	-0.365707	0.239375	-0.265734	-0.154116	-0.34965	-0.391608	-0.505266	-0.218315	-0.197945	-0.480705	-0.269703	-0.545455	-0.725**	-0.189142	-0.601*	-0.391608	-0.498249	0.447552	-0.447552	-0.622*	-0.471213	0.0436713	-0.0436713	-0.575442	-0.504379	-0.391608	0.174825	-0.335664	-0.041958	0	-0.648*
		Sig.	0.434902	-	0.545053	0.469829	0.981595	0.242386	0.453662	0.403833	0.632488	0.265239	0.208063	0.0938114	0.49545	0.537439	0.113662	0.39658	0.0666119	0.00762875	0.556033	0.0385885	0.208063	0.0992247	0.144586	0.144586	0.0306759	0.122022	0.8928	0.8928	0.0502659	0.0944845	0.208063	0.586824	0.286123	0.896986	1	0.0227091
	D-Ribose 5-phosphate	correlation coefficient	0.105264	-	0.453425	-0.134473	0.580*	0.268902	-0.608*	-0.370629	0.101576	0.517483	0.538462	0.480705	0.239443	-0.262392	0.800**	0.602*	0.643*	0.746**	0.350263	0.622*	0.601*	0.737**	-0.559441	0.594*	0.496503	0.752**	0.0436713	0.480384	0.702*	0.694*	0.0839161	0.00699301	0.27972	0.013986	0.0629371	0.648*
		Sig.	0.744742	-	0.138753	0.676921	0.048215	0.398038	0.0360965	0.235621	0.753434	0.0848688	0.0708943	0.113662	0.45353	0.409994	0.00178164	0.0381595	0.0240032	0.00532943	0.264344	0.0306759	0.0385885	0.00626167	0.0585895	0.0415215	0.100603	0.0048133	0.8928	0.113937	0.0109673	0.0123749	0.795415	0.982792	0.378569	0.96559	0.845931	0.0227091
	Eicosapentaenoic acid	correlation coefficient	-0.165289	-0.226176	-0.0521481	-0.0454569	-0.0546891	-0.0779646	-0.28572	-0.184727	-0.0154879	0.143447	0.267286	0.384298	0.0548372	-0.136792	0.088889	0.523*	0.31079	0.689**	-0.0712442	0.312693	0.434469	0.103359	0.116615	0.528*	0.534*	0.149343	-0.472*	-0.0481583	0.198347	0.241611	-0.146619	-0.195046	0.573*	-0.378741	-0.432405	0.214065
		Sig.	0.512178	0.366809	0.837181	0.857857	0.829355	0.758465	0.250416	0.463061	0.951363	0.570135	0.283608	0.115359	0.828899	0.588334	0.725779	0.0257771	0.209378	0.00157467	0.778771	0.206454	0.071597	0.683178	0.644932	0.0244266	0.022588	0.554216	0.0478707	0.849498	0.430118	0.334099	0.561548	0.437986	0.0129782	0.121164	0.0731082	0.393687
	Glutathione	correlation coefficient	-0.118802	-0.102025	0.0510144	-0.0238107	0.148292	0.0831623	-0.368457	-0.131063	-0.0474961	0.174407	0.26935	0.372934	-0.021728	-0.178713	0.251163	0.635**	0.445018	0.720**	-0.0722767	0.478*	0.399381	0.278037	-0.0918473	0.456376	0.602**	0.27029	-0.282318	0.122158	0.232438	0.295302	-0.132163	-0.25903	0.505*	-0.360165	-0.30031	0.280249
		Sig.	0.6387	0.687071	0.840677	0.925283	0.557041	0.742861	0.132447	0.604194	0.851545	0.488839	0.279764	0.127448	0.931804	0.477999	0.314738	0.00463502	0.0642311	0.000759574	0.775642	0.0449122	0.1006	0.263938	0.717003	0.056948	0.00825378	0.278023	0.256348	0.629182	0.353327	0.234173	0.601135	0.299305	0.0326937	0.142062	0.22596	0.259999
	Hypoxanthine	correlation coefficient	0.613*	0.698*	0.688*	0.603*	0.676*	0.620*	0.713**	0.503497	0.566434	0.769**	0.587*	0.454545	0.483363	0.523215	0.683*	-0.363636	0.129597	-0.3993	0.692*	0.636*	0.111888	0.528897	-0.713**	-0.560421	-0.545455	0.669*	0.558536	0.687*	0.692*	0.818**	0.570929	0.433566	-0.629*	0.545455	0.314685	0.706*
		Sig.	0.0340673	0.0116032	0.0133546	0.0378582	0.0158067	0.0316024	0.00926089	0.0951574	0.0548421	0.00344645	0.0446093	0.137658	0.11139	0.0808795	0.0143594	0.245265	0.688104	0.198476	0.012593	0.0260969	0.729195	0.0770524	0.00920178	0.0580535	0.0666119	0.0173586	0.0590869	0.013672	0.012593	0.00114311	0.0525236	0.159106	0.0283197	0.0666119	0.319139	0.0102452
	Inosine	correlation coefficient	0.0967997	0.0814533	0.00752413	0.068196	0.0400248	0.0221955	0.163496	0.052573	0.0828971	0.0316329	0.039207	-0.0441177	0.0446131	0.0501927	0.0303302	0.011808	-0.0548496	-0.214939	0.0305225	-0.14168	-0.0712854	0.00914365	0.0574739	-0.0798218	-0.0788595	-0.014326	0.0624042	-0.00145176	-0.045009	-0.0311909	0.0374583	0.0708399	-0.11673	0.0129205	0.0432168	-0.0347672
		Sig.	0.610848	0.668729	0.968523	0.72029	0.833673	0.907321	0.387983	0.782618	0.663197	0.868204	0.837026	0.816936	0.814915	0.792242	0.873588	0.95062	0.773442	0.25402	0.872793	0.455174	0.708157	0.961752	0.762903	0.675001	0.67871	0.940106	0.743216	0.993925	0.813302	0.870031	0.844205	0.709903	0.539021	0.945973	0.820614	0.855276
	ketoisocaproic acid	correlation coefficient	0.517*	0.604**	0.420585	0.464309	0.547*	0.41997	0.731**	0.30031	0.568*	0.395253	0.261094	0.27376	0.394207	0.534*	0.386564	-0.20031	0.12287	-0.335571	0.614**	-0.0629515	0.0753354	0.388631	-0.399381	-0.144553	-0.399381	0.347065	0.415464	0.367648	0.214876	0.311822	0.550*	0.372549	-0.273478	0.426213	0.188854	0.317477
		Sig.	0.0281842	0.00800096	0.0822184	0.0522411	0.0188388	0.0827148	0.000562221	0.22596	0.0139519	0.104497	0.295333	0.271658	0.105501	0.0224703	0.113049	0.425475	0.627167	0.173399	0.00667456	0.804017	0.766392	0.110971	0.1006	0.567133	0.1006	0.158222	0.0864137	0.133365	0.391853	0.207788	0.0179561	0.127873	0.272173	0.0777829	0.452946	0.199224
	L-Anserine	correlation coefficient	0.00701759	-	-0.12955	0.0966523	0.112194	0.211536	-0.239375	-0.174825	0.343258	0.587*	0.804**	0.684*	0.161976	0.414302	0.754**	0.437829	0.643*	0.683*	0.0910684	0.314685	0.734**	0.681*	-0.0769231	0.678*	0.475524	0.703*	-0.305699	0.0436713	0.333335	0.750**	0.342657	0.237762	0.300699	0.020979	-0.153846	0.739**
		Sig.	0.982731	-	0.688213	0.765083	0.72848	0.509258	0.453662	0.586824	0.274671	0.0446093	0.00161477	0.0141213	0.615006	0.18057	0.00458047	0.154586	0.0240032	0.0143594	0.778346	0.319139	0.00654349	0.0148248	0.812183	0.0153173	0.118176	0.0107531	0.333893	0.8928	0.289688	0.00500405	0.275567	0.456801	0.34226	0.948402	0.633091	0.00598623
	L-Carnitine	correlation coefficient	0.0140352	-	0.38865	0.121866	0.340321	0.20078	-0.658*	0.0699301	0.0490369	0.685*	0.545455	0.642*	0.20423	0.405096	0.589*	0.409808	0.398601	0.739**	0.19965	0.573427	0.41958	0.628*	-0.167832	0.223776	0.552448	0.699*	0.131014	0.305699	0.758**	0.708*	-0.0699301	-0.132867	0.237762	-0.0629371	-0.251748	0.592*
		Sig.	0.965469	-	0.211824	0.705955	0.279069	0.531506	0.0199465	0.829024	0.879709	0.013906	0.0666119	0.0243674	0.524324	0.191434	0.0436813	0.185824	0.199335	0.00602782	0.533867	0.0512656	0.174519	0.0287463	0.602099	0.484452	0.0625115	0.0113675	0.684849	0.333893	0.00429003	0.0100544	0.829024	0.680598	0.456801	0.845931	0.429919	0.0427573
	L-Carnosine	correlation coefficient	-0.108773	-	-0.12955	0.134473	0.0486172	0.222292	-0.0230168	0.041958	0.46585	0.433566	0.804**	0.554389	0.239443	0.391286	0.646*	0.343258	0.468531	0.500876	-0.0805605	0.237762	0.573427	0.519301	0.146853	0.524476	0.398601	0.557228	-0.393042	-0.0436713	0.308774	0.627*	0.412587	0.174825	0.111888	-0.265734	0	0.683*
		Sig.	0.736495	-	0.688213	0.676921	0.880732	0.48743	0.943397	0.896986	0.126919	0.159106	0.00161477	0.0614047	0.45353	0.208472	0.023353	0.274671	0.124455	0.0971738	0.803451	0.456801	0.0512656	0.0835887	0.648796	0.0800194	0.199335	0.0598111	0.206256	0.8928	0.328804	0.0291129	0.182564	0.586824	0.729195	0.403833	1	0.014339
	L-Glutamate	correlation coefficient	-0.24869	-0.293634	-0.223373	-0.316723	-0.188431	-0.196172	-0.27868	-0.242593	-0.299499	-0.226108	-0.208287	-0.172014	-0.198305	-0.208439	-0.223462	0.0120308	-0.0474918	0.0952065	-0.215217	-0.128537	-0.0728448	-0.225023	0.206951	0.175028	0.0773001	-0.151766	-0.155363	-0.10985	-0.2373	-0.157737	-0.192866	-0.164625	0.132546	-0.105369	-0.179327	-0.136617
		Sig.	0.185109	0.115278	0.235409	0.0881449	0.31867	0.298823	0.135893	0.19647	0.107862	0.229573	0.269364	0.363388	0.293494	0.269007	0.235217	0.949689	0.803198	0.616759	0.253392	0.498454	0.702059	0.231877	0.272518	0.354912	0.684737	0.423371	0.412332	0.563359	0.206717	0.405139	0.307203	0.384669	0.485035	0.579475	0.343029	0.471603
	L-inoleicacid	correlation coefficient	0.098626	0.257765	0.31591	0.274795	0.40398	0.418*	0.0385014	0.134088	0.412*	0.582**	0.548**	0.546**	0.423*	0.320294	0.545**	0.368387	0.596**	0.509*	0.410*	0.481*	0.513*	0.589**	-0.257728	0.301328	0.32216	0.615**	0.132225	0.347313	0.514*	0.587**	0.206491	-0.141054	0.276883	-0.185459	-0.0313453	0.627**
		Sig.	0.646597	0.223965	0.132624	0.193759	0.0502525	0.0418884	0.85824	0.532195	0.045634	0.00281986	0.00560177	0.00576088	0.039708	0.127042	0.00588925	0.0765149	0.00213899	0.0111706	0.0467546	0.0172062	0.0103888	0.00248374	0.224034	0.152457	0.124719	0.00138786	0.537961	0.0963366	0.0101988	0.00254372	0.333004	0.510905	0.190258	0.385601	0.884397	0.00103083
	MTA	correlation coefficient	0.282025	0.317137	0.136038	0.16884	0.158809	0.17672	0.386107	0.372549	0.164171	0.188854	0.155831	0.105372	0.234869	0.366251	0.107494	-0.463604	-0.113578	-0.467734	-0.043366	-0.176471	-0.325077	0.0651164	0.0464396	-0.477*	-0.337461	0.179843	0.485*	0.206728	-0.0826447	0.159009	0.286009	0.323013	-0.316821	0.314757	0.31063	0.137539
		Sig.	0.256863	0.199732	0.590411	0.503027	0.529079	0.483001	0.113511	0.127873	0.515075	0.452946	0.536931	0.67732	0.348171	0.13496	0.671165	0.0526475	0.653625	0.0503027	0.864336	0.483628	0.188085	0.797407	0.854814	0.0453159	0.170838	0.475174	0.0415844	0.410477	0.744411	0.528554	0.249914	0.191068	0.200205	0.203314	0.209625	0.58628
	Myristic acid	correlation coefficient	-0.0278926	-0.0676068	0.173449	0.149358	0.245049	0.416851	-0.197466	-0.128999	0.224058	0.347781	0.261094	0.453513	0.497*	0.0397139	0.309044	0.450181	0.539*	0.719**	0.345896	0.364293	0.389061	0.42584	0.223942	0.702**	0.690**	0.394392	-0.0899966	0.147999	0.341942	0.396489	-0.227155	-0.467492	0.794**	-0.560*	-0.347781	0.466392
		Sig.	0.912518	0.78982	0.491265	0.554175	0.327052	0.0852623	0.432211	0.60995	0.371433	0.157308	0.295333	0.0587226	0.0360316	0.875673	0.212083	0.0608394	0.0209962	0.000779418	0.159723	0.137217	0.110542	0.0780708	0.371686	0.00116073	0.00151602	0.105322	0.72249	0.557829	0.16487	0.103318	0.364681	0.0504375	8.466e-05	0.0155691	0.157308	0.0510556
	Myristoleic acid	correlation coefficient	-0.253099	-0.291324	-0.0600836	-0.16884	-0.0452237	0.136178	-0.471*	-0.182663	-0.120805	0.104231	0.0712074	0.211777	0.19969	-0.131277	0.0640828	0.233351	0.348993	0.615**	-0.0733093	0.201238	0.153767	0.216021	0.409701	0.585*	0.635**	0.186153	-0.176295	-0.0587296	0.131198	0.22096	-0.359319	-0.44066	0.608**	-0.472*	-0.223942	0.267839
		Sig.	0.310897	0.240832	0.812792	0.503027	0.858579	0.590026	0.048477	0.468161	0.633011	0.680638	0.778883	0.398882	0.426938	0.6036	0.800561	0.351387	0.155768	0.00655779	0.772516	0.423288	0.542403	0.389274	0.0913184	0.0106927	0.00466284	0.459552	0.484071	0.816942	0.603817	0.378254	0.143071	0.0672019	0.00745005	0.048169	0.371686	0.282574
	N-Acetyl-L-aspartic acid	correlation coefficient	0.346761	0.403092	0.413627	0.197539	0.413311	0.415503	0.276192	0.328671	0.475524	0.629*	0.363636	0.258741	0.725**	0.605*	0.511384	-0.643*	0.38529	-0.259195	0.503497	0.0839161	-0.0699301	0.683*	-0.342657	-0.182137	-0.391608	0.651*	0.621*	0.257901	0.517483	0.734**	0.556919	0.265734	-0.342657	0.468531	0.657*	0.664*
		Sig.	0.269479	0.193852	0.181354	0.538291	0.181721	0.179182	0.384863	0.296904	0.118176	0.0283197	0.245265	0.416775	0.00762875	0.0371059	0.0892572	0.0240032	0.216147	0.415929	0.0951574	0.795415	0.829024	0.0143594	0.275567	0.571016	0.208063	0.0217247	0.0309919	0.418344	0.0848688	0.00654349	0.0599836	0.403833	0.275567	0.124455	0.0201855	0.0184527
	NAD	correlation coefficient	0.157896	-	0.194325	0.374002	0.325362	0.444584	-0.262392	-0.314685	0.511384	0.748**	0.860**	0.828**	0.443673	0.276202	0.888**	0.739**	0.804**	0.848**	0.353766	0.538462	0.923**	0.807**	-0.048951	0.769**	0.671*	0.804**	-0.305699	0.218357	0.568425	0.844**	0.0979021	-0.00699301	0.580*	-0.321678	-0.356643	0.838**
		Sig.	0.624059	-	0.545053	0.231051	0.302085	0.147593	0.409994	0.319139	0.0892572	0.00512408	0.000331668	0.000879558	0.148525	0.384846	0.000116044	0.00602782	0.00161477	0.000497797	0.259267	0.0708943	1.8622e-05	0.00150918	0.879919	0.00344645	0.0168315	0.0016202	0.333893	0.495367	0.0538066	0.000554262	0.762122	0.982792	0.047856	0.30791	0.255138	0.000664043
	NANA	correlation coefficient	-0.379132	-0.599**	-0.597**	-0.469*	-0.707**	-0.536*	-0.400449	-0.327141	-0.589*	-0.606**	-0.589*	-0.492*	-0.457322	-0.392726	-0.650**	-0.329375	-0.494*	-0.332473	-0.457408	-0.498*	-0.424149	-0.732**	0.407637	-0.275684	-0.102167	-0.572*	-0.157802	-0.459266	-0.651**	-0.626**	-0.434693	-0.110423	-0.0278638	0.0959752	-0.283798	-0.584*
		Sig.	0.120749	0.00867087	0.00883992	0.0497996	0.00104078	0.0217404	0.0996097	0.185133	0.0101868	0.00771061	0.0100708	0.0382017	0.0563707	0.106934	0.00349018	0.181973	0.0373888	0.177651	0.0563181	0.0352536	0.0793889	0.00055654	0.0931231	0.268168	0.686655	0.0130998	0.531727	0.055198	0.00344363	0.00547849	0.0714341	0.662698	0.912608	0.704812	0.253756	0.010887
	Norethindrone Acetate	correlation coefficient	0.461538	0.627*	0.672*	0.543835	0.663*	0.768**	0.37744	0.720**	0.503497	0.426573	0.461538	0.442108	0.49297	0.616*	0.633*	-0.129597	0.524476	0.587*	0.227671	0.671*	0.335664	0.622*	-0.328671	0.143608	0.041958	0.582*	0.560602	0.598*	0.564916	0.563924	0.538462	0.174825	0.118881	-0.048951	0.517483	0.606*
		Sig.	0.130948	0.0290927	0.0167217	0.0675871	0.0187194	0.00355762	0.226449	0.00823977	0.0951574	0.1667	0.130948	0.150133	0.103432	0.0328184	0.0272458	0.688104	0.0800194	0.0446093	0.476676	0.0168315	0.286123	0.0307539	0.296904	0.656129	0.896986	0.0469936	0.057955	0.0398416	0.0556408	0.0561672	0.0708943	0.586824	0.712884	0.879919	0.0848688	0.0368796
	Oleic acid	correlation coefficient	-0.166322	-0.191757	-0.0113365	-0.156934	-0.0578442	-0.0623717	-0.460019	-0.0794634	-0.0691792	0.0567595	0.0340557	0.103306	0.0775998	-0.0275791	0.0392765	-0.041301	0.043366	0.456376	-0.0939597	0.168215	0.106295	0.164341	0.166151	0.117708	0.23839	0.102016	-0.0862981	-0.135078	0.293389	0.153846	-0.22922	-0.153767	0.143447	-0.147575	0.0567595	0.110652
		Sig.	0.509507	0.4459	0.96439	0.534015	0.819659	0.805789	0.0547483	0.753956	0.785039	0.822989	0.893283	0.683333	0.759563	0.913498	0.877033	0.870744	0.864336	0.056948	0.710756	0.504633	0.67464	0.514634	0.50995	0.641815	0.34078	0.687096	0.733493	0.593061	0.237361	0.542192	0.360218	0.542403	0.570135	0.55897	0.822989	0.662039
	Palmitic acid	correlation coefficient	-0.127066	-0.132755	0.0793557	0.0508684	0.120947	0.328491	-0.255934	-0.0877193	0.124935	0.254902	0.240454	0.36157	0.397311	-0.0639835	0.265633	0.424368	0.502*	0.692**	0.121838	0.323013	0.314757	0.387597	0.281734	0.669**	0.752**	0.314462	-0.11342	0.0505075	0.296488	0.341766	-0.217863	-0.457172	0.676**	-0.600**	-0.190918	0.425027
		Sig.	0.615359	0.599492	0.75428	0.841127	0.632609	0.183219	0.305323	0.729259	0.621344	0.307345	0.33649	0.1404	0.102541	0.800864	0.286709	0.0792173	0.0338482	0.00146969	0.630086	0.191068	0.203314	0.112006	0.257375	0.00239373	0.000316009	0.203761	0.654076	0.842241	0.232211	0.165102	0.385145	0.0564616	0.00207395	0.0085367	0.447931	0.0787027
	Pantothenate	correlation coefficient	-0.229339	-0.220029	-0.0804894	-0.0595268	0.0262928	0.0634112	-0.34529	-0.308566	0.128033	0.0794634	0.0361197	0.258265	0.234869	-0.10811	0.0826874	0.267424	0.258131	0.539*	0.224058	0.112487	0.287926	0.305944	0.244582	0.605**	0.519*	0.0978093	-0.37478	-0.216125	0.193182	0.151781	-0.291172	-0.409701	0.525*	-0.474*	-0.236326	0.170631
		Sig.	0.359963	0.380317	0.750874	0.814498	0.917519	0.802612	0.160504	0.212829	0.612651	0.753956	0.886853	0.300786	0.348171	0.66938	0.744283	0.28335	0.301045	0.0209962	0.371433	0.656757	0.246615	0.216944	0.328004	0.00780317	0.0272785	0.699418	0.125426	0.38904	0.442464	0.547692	0.241089	0.0913184	0.0251836	0.0470641	0.345101	0.49844
	Pelargonic acid	correlation coefficient	-0.293389	-0.292553	-0.426254	-0.330103	-0.499*	-0.479*	-0.185332	0.0567595	-0.465669	-0.534*	-0.395253	-0.615**	-0.510*	-0.23718	-0.572*	-0.207537	-0.615**	-0.606**	-0.748**	-0.527*	-0.664**	-0.676**	0.465428	-0.41301	-0.215686	-0.576*	-0.155337	-0.406409	-0.608**	-0.633**	-0.198245	-0.0299278	-0.362229	-0.120743	0.110423	-0.648**
		Sig.	0.237361	0.238762	0.0777512	0.180951	0.0352281	0.0441943	0.461572	0.822989	0.051465	0.022588	0.104497	0.00663847	0.0305631	0.343309	0.0132088	0.408606	0.00655779	0.00767065	0.000362122	0.0245139	0.00267798	0.00207329	0.0516016	0.088478	0.390027	0.0122965	0.538239	0.0942086	0.00737217	0.00481263	0.430361	0.90616	0.139625	0.633187	0.662698	0.00360809
	Phosphorylcholine	correlation coefficient	0.0847108	0.174548	0.421719	0.217544	0.358634	0.332649	-0.105904	0.186791	0.223025	0.498*	0.465428	0.495*	0.309365	0.3486	0.383463	0.275684	0.434693	0.765**	0.20857	0.631**	0.470*	0.391732	-0.145511	0.365514	0.240454	0.516*	0.00739698	0.367648	0.603**	0.568*	0.138358	-0.0959752	0.399381	-0.174407	-0.159959	0.526*
		Sig.	0.738231	0.48848	0.0813103	0.385858	0.143889	0.177407	0.675776	0.457989	0.373699	0.0352536	0.0516016	0.0368187	0.211585	0.156267	0.116218	0.268168	0.0714341	0.000216166	0.406226	0.00502514	0.0492934	0.107905	0.564541	0.135806	0.33649	0.0282336	0.976761	0.133365	0.00803243	0.0139519	0.58403	0.704812	0.1006	0.488839	0.526061	0.024829
	Stearic acid	correlation coefficient	0.471*	0.535*	0.575*	0.475*	0.605**	0.709**	0.420306	0.294118	0.472*	0.672**	0.591**	0.619**	0.489*	0.528*	0.688**	0.0299432	0.603**	0.377904	0.534*	0.606**	0.525*	0.618**	-0.417957	0.107383	-0.0443756	0.744**	0.547*	0.754**	0.479*	0.728**	0.395457	0.254902	0.170279	0.242518	0.0113519	0.756**
		Sig.	0.0484643	0.0222382	0.0125928	0.0463004	0.00784519	0.000987395	0.0824437	0.236143	0.0480376	0.0022613	0.00974749	0.00618305	0.0392718	0.0241729	0.00158589	0.906112	0.00807376	0.122056	0.0225052	0.00771061	0.0251836	0.00625981	0.0843526	0.671487	0.861206	0.000404844	0.0187123	0.000300249	0.0441354	0.000615486	0.104302	0.307345	0.499341	0.332231	0.964342	0.000284381
	Taurine	correlation coefficient	-0.119835	-0.124151	0.0668856	-0.0129877	0.0820336	0.137218	-0.349703	-0.0815273	-0.0361384	0.28999	0.31063	0.416323	0.0579412	0.0860468	0.225323	0.488*	0.568*	0.818**	0.0175529	0.472*	0.507*	0.252197	-0.0134159	0.572*	0.482*	0.372306	-0.168898	0.166792	0.23967	0.375839	-0.0526588	-0.232198	0.618**	-0.23839	-0.403509	0.391935
		Sig.	0.635764	0.623555	0.792016	0.959208	0.746242	0.587164	0.154871	0.747759	0.886795	0.243092	0.209625	0.0856996	0.819361	0.734242	0.368666	0.0397418	0.0139519	3.39333e-05	0.944887	0.048169	0.0318731	0.312684	0.957864	0.013122	0.0428358	0.128141	0.502878	0.508295	0.338117	0.124277	0.835607	0.353838	0.00625176	0.34078	0.0968097	0.107706
	Uracil	correlation coefficient	0.392295	0.362036	0.360141	0.373912	0.322242	0.627*	0.369501	0.447552	0.342657	0.671*	0.447552	0.34965	0.620*	0.452029	0.592*	-0.321678	0.409808	-0.0490369	0.34965	0.48951	0.0839161	0.5324	-0.258741	-0.38529	-0.0909091	0.616*	0.716**	0.428624	0.524476	0.685*	0.350263	0.153846	-0.244755	0.20979	0.34965	0.741**
		Sig.	0.207197	0.247504	0.250172	0.231173	0.307014	0.0291781	0.237162	0.144586	0.275567	0.0168315	0.144586	0.265239	0.0315202	0.140126	0.0425902	0.30791	0.185824	0.879709	0.265239	0.106252	0.795415	0.0747563	0.416775	0.216147	0.778725	0.032776	0.00883715	0.16445	0.0800194	0.013906	0.264344	0.633091	0.443262	0.512841	0.265239	0.00580115
	Uridine	correlation coefficient	0.743**	0.565*	0.537*	0.645**	0.657**	0.536*	0.612**	0.308566	0.591**	0.562*	0.550*	0.422521	0.530*	0.437956	0.599**	0.367579	0.245741	0.0330408	0.420238	0.230134	0.283798	0.34522	-0.223942	-0.111513	-0.0588235	0.491*	0.525*	0.566*	0.352273	0.414042	0.353123	0.316821	0.131063	-0.00103199	-0.0381837	0.365047
		Sig.	0.000413818	0.0144635	0.0214627	0.00384503	0.00303376	0.0217404	0.00691679	0.212829	0.00986042	0.015111	0.0180276	0.0806725	0.0237526	0.0690961	0.00855106	0.133443	0.325645	0.896447	0.0824985	0.358254	0.253756	0.160595	0.371686	0.659559	0.816654	0.0384675	0.0252158	0.0143127	0.151654	0.0876051	0.1506	0.200205	0.604194	0.996757	0.88043	0.136344
	Xanthine	correlation coefficient	0.360771	0.507597	0.484942	0.342165	0.493871	0.528182	0.380698	0.615*	0.426573	0.811**	0.468531	0.314685	0.767**	0.651*	0.486866	-0.433566	0.171629	-0.353766	0.328671	0.13986	-0.377622	0.620*	-0.118881	-0.413311	-0.244755	0.669*	0.653*	0.341446	0.629*	0.762**	0.420316	0.0839161	-0.41958	0.174825	0.531469	0.706*
		Sig.	0.249283	0.0920584	0.110055	0.276303	0.102705	0.0775272	0.222138	0.0331699	0.1667	0.00136332	0.124455	0.319139	0.00359618	0.0217628	0.108443	0.159106	0.593787	0.259267	0.296904	0.664633	0.226206	0.0315202	0.712884	0.181721	0.443262	0.0173586	0.0213366	0.27738	0.0283197	0.00395045	0.173686	0.795415	0.174519	0.586824	0.0753623	0.0102452
